# Supplementary material for: Poly[diaqua-μ-oxalato-μ-pyrazine-2-carbox­yl­ato-lanthanum(III)]
Source: Acta Crystallogr Sect E Struct Rep Online. 2008 Dec 17;65(Pt 1):m76. doi: 10.1107/S1600536808041664 (PMC2967913; doi:10.1107/S1600536808041664)
Supplement: Supplementary file 1 [file e-65-00m76-sup1.cif]

##############################################################################
###                                                                        ###
###        Electronic paper (Acta Crystallographica Section E)             ###
###                                                                        ###
##############################################################################
#                                                                            #
# This CIF contains the data in a paper accepted for publication in Acta     #
# Crystallographica Section E. It conforms to the requirements of Notes      #
# for Authors for Section E, and has been peer reviewed under the auspices   #
# of the IUCr Commission on Journals.                                        #
#                                                                            #
# Full details of the Crystallographic Information File format               #
# are given in the paper "The Crystallographic Information File (CIF):       #
# a New Standard Archive File for Crystallography" by S. R. Hall, F. H.      #
# Allen and I. D. Brown [Acta Cryst. (1991), A47, 655-685].                  #
#                                                                            #
# The current version of the core CIF dictionary is obtainable from          #
# ftp://ftp.iucr.org/pub/cif_core.dic. The current version number is 2.4.    #
#                                                                            #
# Software is freely available for graphical display of the structure(s) in  #
# this CIF.  For information consult the CIF home page http://www.iucr.org/  #
# cif/home.html                                                              #
#                                                                            #
# This file may be used for bona fide research purposes within the           #
# scientific community so long as proper attribution is given to the journal # 
# article from which it was obtained.                                        #
#                                                                            #
##############################################################################
                                             
data_I
_audit_creation_method     SHELXL-97
_chemical_name_systematic
;
Poly[diaqua-\m-oxalato-\m-pyrazine-2-carboxylato-lanthanum(III)]
;
_chemical_name_common     ?
_chemical_formula_moiety     'C7 H7 La N2 O8'
_chemical_formula_sum     'C7 H7 La N2 O8'
_chemical_formula_iupac     '[La (C5 H3 N2 O2) (C2 O4) (H2 O)2]'
_chemical_formula_weight     386.06
_chemical_melting_point     ?
_symmetry_cell_setting     'Triclinic'
_symmetry_space_group_name_H-M     'P -1'
_symmetry_space_group_name_Hall     '-P 1'
loop_
    _symmetry_equiv_pos_as_xyz
    'x, y, z'
    '-x, -y, -z'
_cell_length_a     8.040(3)
_cell_length_b     8.7343(18)
_cell_length_c     8.8329(18)
_cell_angle_alpha     115.552(2)
_cell_angle_beta     101.447(3)
_cell_angle_gamma     95.789(3)
_cell_volume     536.1(3)
_cell_formula_units_Z     2
_cell_measurement_reflns_used     6377
_cell_measurement_theta_min     1.66
_cell_measurement_theta_max     28.00
_cell_measurement_temperature     296(2)
_exptl_crystal_description     block
_exptl_crystal_colour     colourless
_exptl_crystal_size_max     0.17
_exptl_crystal_size_mid     0.16
_exptl_crystal_size_min     0.14
_exptl_crystal_density_diffrn     2.391
_exptl_crystal_density_meas     ?
_exptl_crystal_density_method     'not measured'
_exptl_crystal_F_000     368
_exptl_absorpt_coefficient_mu     4.023
_exptl_absorpt_correction_type     multi-scan
_exptl_absorpt_process_details     '(APEX2; Bruker, 2004)'
_exptl_absorpt_correction_T_min     0.5479
_exptl_absorpt_correction_T_max     0.6028
_exptl_special_details
;
 ?
;
_diffrn_ambient_temperature     296(2)
_diffrn_radiation_type     MoK\a
_diffrn_radiation_wavelength     0.71073
_diffrn_radiation_source     'fine-focus sealed tube'
_diffrn_radiation_monochromator     graphite
_diffrn_measurement_device_type     'Bruker APEXII area-detector'
_diffrn_measurement_method     '\f and \w'
_diffrn_detector_area_resol_mean     ?
_diffrn_reflns_number     2761
_diffrn_reflns_av_R_equivalents     0.0201
_diffrn_reflns_av_sigmaI/netI     0.0365
_diffrn_reflns_theta_min     2.64
_diffrn_reflns_theta_max     25.20
_diffrn_reflns_theta_full     25.20
_diffrn_measured_fraction_theta_max     0.981
_diffrn_measured_fraction_theta_full     0.981
_diffrn_reflns_limit_h_min     -5
_diffrn_reflns_limit_h_max     9
_diffrn_reflns_limit_k_min     -10
_diffrn_reflns_limit_k_max     10
_diffrn_reflns_limit_l_min     -10
_diffrn_reflns_limit_l_max     10
_diffrn_standards_number     0
_diffrn_standards_interval_count     ?
_diffrn_standards_interval_time     ?
_diffrn_standards_decay_%     ?
_refine_special_details
;
 Refinement of F^2^ against ALL reflections.  The weighted R-factor wR and
 goodness of fit S are based on F^2^, conventional R-factors R are based
 on F, with F set to zero for negative F^2^. The threshold expression of
 F^2^ > 2sigma(F^2^) is used only for calculating R-factors(gt) etc. and is
 not relevant to the choice of reflections for refinement.  R-factors based
 on F^2^ are statistically about twice as large as those based on F, and R-
 factors based on ALL data will be even larger.
;
_reflns_number_total     1898
_reflns_number_gt     1787
_reflns_threshold_expression     I>2\s(I)
_refine_ls_structure_factor_coef     Fsqd
_refine_ls_matrix_type     full
_refine_ls_R_factor_all     0.0323
_refine_ls_R_factor_gt     0.0305
_refine_ls_wR_factor_gt     0.0770
_refine_ls_wR_factor_ref     0.0782
_refine_ls_goodness_of_fit_ref     1.069
_refine_ls_restrained_S_all     1.067
_refine_ls_number_reflns     1898
_refine_ls_number_parameters     163
_refine_ls_number_restraints     6
_refine_ls_hydrogen_treatment     constr
_refine_ls_weighting_scheme     calc
_refine_ls_weighting_details
                 'calc w=1/[\s^2^(Fo^2^)+(0.0533P)^2^] where P=(Fo^2^+2Fc^2^)/3'
_atom_sites_solution_hydrogens     geom
_atom_sites_solution_primary     direct
_atom_sites_solution_secondary     difmap
_refine_ls_shift/su_max     0.000
_refine_ls_shift/su_mean     0.000
_refine_diff_density_max     1.610
_refine_diff_density_min     -1.223
_refine_ls_extinction_method     none
_refine_ls_extinction_coef     ?
loop_
    _atom_type_symbol
    _atom_type_description
    _atom_type_scat_dispersion_real
    _atom_type_scat_dispersion_imag
    _atom_type_scat_source
    'C' 'C' 0.0033 0.0016
                         'International Tables Vol C Tables 4.2.6.8 and 6.1.1.4'
    'H' 'H' 0.0000 0.0000
                         'International Tables Vol C Tables 4.2.6.8 and 6.1.1.4'
    'La' 'La' -0.2871 2.4523
                         'International Tables Vol C Tables 4.2.6.8 and 6.1.1.4'
    'N' 'N' 0.0061 0.0033
                         'International Tables Vol C Tables 4.2.6.8 and 6.1.1.4'
    'O' 'O' 0.0106 0.0060
                         'International Tables Vol C Tables 4.2.6.8 and 6.1.1.4'
_computing_data_collection     'APEX2 (Bruker, 2004)'
_computing_cell_refinement     'SAINT (Bruker, 2004)'
_computing_data_reduction     'SAINT (Bruker, 2004)'
_computing_structure_solution     'SHELXS97 (Sheldrick, 2008)'
_computing_structure_refinement     'SHELXL97 (Sheldrick, 2008)'
_computing_molecular_graphics
;
ORTEPIII (Burnett & Johnson, 1996),  PLATON (Spek, 2003) and
SHELXTL (Sheldrick, 2008)
;
_computing_publication_material     'SHELXL97 (Sheldrick, 2008)'
loop_
    _atom_site_type_symbol
    _atom_site_label
    _atom_site_fract_x
    _atom_site_fract_y
    _atom_site_fract_z
    _atom_site_U_iso_or_equiv
    _atom_site_adp_type
    _atom_site_calc_flag
    _atom_site_refinement_flags
    _atom_site_occupancy
    _atom_site_disorder_assembly
    _atom_site_disorder_group
    C C1 0.2750(6) 0.2794(6) 0.7523(6) 0.0218(10) Uani d . 1 . .
    C C2 0.2577(7) 0.4053(7) 0.9066(7) 0.0285(11) Uani d . 1 . .
    H H2 0.3191 0.4122 1.0111 0.034 Uiso calc R 1 . .
    C C3 0.0676(7) 0.4974(7) 0.7564(7) 0.0304(12) Uani d . 1 . .
    H H3 -0.0079 0.5706 0.7529 0.036 Uiso calc R 1 . .
    C C4 0.0849(7) 0.3716(7) 0.6014(7) 0.0289(11) Uani d . 1 . .
    H H4 0.0202 0.3621 0.4968 0.035 Uiso calc R 1 . .
    C C5 0.5718(6) 0.4928(6) 0.5701(6) 0.0204(10) Uani d . 1 . .
    C C6 0.0553(6) -0.0282(6) -0.0653(6) 0.0218(10) Uani d . 1 . .
    C C7 0.3936(6) 0.1564(7) 0.7458(6) 0.0238(10) Uani d . 1 . .
    La La1 0.33941(3) 0.08521(3) 0.32247(3) 0.01745(13) Uani d . 1 . .
    N N1 0.1560(6) 0.5173(6) 0.9109(6) 0.0284(10) Uani d . 1 . .
    N N8 0.1914(5) 0.2634(5) 0.5974(5) 0.0235(9) Uani d . 1 . .
    O O1 0.3920(5) 0.0398(4) 0.5980(4) 0.0248(8) Uani d . 1 . .
    O O2 0.4933(5) 0.1760(5) 0.8841(5) 0.0314(8) Uani d . 1 . .
    O O3 0.5571(5) 0.3495(4) 0.5715(4) 0.0246(7) Uani d . 1 . .
    O O4 0.6879(4) 0.6241(4) 0.6678(4) 0.0264(8) Uani d . 1 . .
    O O5 -0.0155(4) -0.0721(5) -0.2201(4) 0.0299(8) Uani d . 1 . .
    O O6 0.2119(4) -0.0240(5) -0.0025(4) 0.0292(8) Uani d . 1 . .
    O O1W 0.2022(5) -0.2208(4) 0.2499(4) 0.0271(8) Uani d D 1 . .
    O O2W 0.5746(5) 0.1980(5) 0.2097(4) 0.0300(8) Uani d D 1 . .
    H H1W 0.1827 -0.2913 0.1441 0.045 Uiso d RD 1 . .
    H H3W 0.5293 0.2079 0.1210 0.045 Uiso d RD 1 . .
    H H2W 0.2583 -0.2630 0.3071 0.045 Uiso d RD 1 . .
    H H4W 0.6611 0.1534 0.1900 0.045 Uiso d RD 1 . .
loop_
    _atom_site_aniso_label
    _atom_site_aniso_U_11
    _atom_site_aniso_U_22
    _atom_site_aniso_U_33
    _atom_site_aniso_U_12
    _atom_site_aniso_U_13
    _atom_site_aniso_U_23
    C1 0.018(2) 0.027(2) 0.021(2) 0.007(2) 0.005(2) 0.012(2)
    C2 0.024(3) 0.033(3) 0.026(3) 0.008(2) 0.004(2) 0.012(2)
    C3 0.030(3) 0.030(3) 0.033(3) 0.012(2) 0.010(2) 0.014(2)
    C4 0.031(3) 0.033(3) 0.029(3) 0.017(2) 0.007(2) 0.018(2)
    C5 0.015(2) 0.025(2) 0.021(2) 0.0083(19) 0.005(2) 0.009(2)
    C6 0.017(2) 0.023(2) 0.024(2) 0.0043(19) 0.004(2) 0.010(2)
    C7 0.018(2) 0.033(3) 0.025(3) 0.005(2) 0.007(2) 0.016(2)
    La1 0.01352(18) 0.01999(18) 0.01806(18) 0.00464(11) 0.00163(12) 0.00898(13)
    N1 0.022(2) 0.027(2) 0.031(2) 0.0072(18) 0.0067(19) 0.0093(19)
    N8 0.022(2) 0.027(2) 0.023(2) 0.0084(17) 0.0035(17) 0.0132(18)
    O1 0.0267(19) 0.0270(18) 0.0238(18) 0.0104(15) 0.0089(15) 0.0126(15)
    O2 0.028(2) 0.046(2) 0.0244(18) 0.0153(17) 0.0049(16) 0.0195(17)
    O3 0.0261(19) 0.0225(17) 0.0260(18) 0.0047(14) 0.0020(15) 0.0143(15)
    O4 0.0196(18) 0.0241(18) 0.0316(19) 0.0037(15) -0.0015(15) 0.0131(16)
    O5 0.0172(18) 0.049(2) 0.0197(18) 0.0097(16) 0.0016(15) 0.0132(16)
    O6 0.0147(18) 0.046(2) 0.0220(17) 0.0100(16) 0.0020(14) 0.0123(16)
    O1W 0.0262(19) 0.0239(18) 0.0263(18) 0.0031(15) 0.0015(15) 0.0100(15)
    O2W 0.027(2) 0.039(2) 0.0272(19) 0.0109(17) 0.0114(16) 0.0166(17)
_geom_special_details
;
 All esds (except the esd in the dihedral angle between two l.s. planes)
 are estimated using the full covariance matrix.  The cell esds are taken
 into account individually in the estimation of esds in distances, angles
 and torsion angles; correlations between esds in cell parameters are only
 used when they are defined by crystal symmetry.  An approximate (isotropic)
 treatment of cell esds is used for estimating esds involving l.s. planes.
;
loop_
    _geom_bond_atom_site_label_1
    _geom_bond_atom_site_label_2
    _geom_bond_site_symmetry_2
    _geom_bond_distance
    _geom_bond_publ_flag
    C1 N8 . 1.340(6) ?
    C1 C2 . 1.378(7) ?
    C1 C7 . 1.497(7) ?
    C2 N1 . 1.330(7) ?
    C2 H2 . 0.9300 ?
    C3 N1 . 1.336(7) ?
    C3 C4 . 1.382(7) ?
    C3 H3 . 0.9300 ?
    C4 N8 . 1.332(7) ?
    C4 H4 . 0.9300 ?
    C5 O4 . 1.242(6) ?
    C5 O3 . 1.250(6) ?
    C5 C5 2_666 1.574(9) ?
    C6 O5 . 1.239(6) ?
    C6 O6 . 1.261(6) ?
    C6 C6 2 1.539(9) ?
    C7 O2 . 1.252(6) ?
    C7 O1 . 1.259(6) ?
    La1 O1W . 2.533(3) ?
    La1 O4 2_666 2.536(3) ?
    La1 O6 . 2.544(3) ?
    La1 O3 . 2.551(3) ?
    La1 O5 2 2.555(4) ?
    La1 O1 . 2.592(3) ?
    La1 O2W . 2.600(4) ?
    La1 O1 2_656 2.623(3) ?
    La1 N8 . 2.828(4) ?
    La1 O2 2_656 2.889(4) ?
    La1 C7 2_656 3.124(5) ?
    O1W H1W . 0.8385 ?
    O1W H2W . 0.8353 ?
    O2W H3W . 0.8400 ?
    O2W H4W . 0.8421 ?
loop_
    _geom_angle_atom_site_label_1
    _geom_angle_atom_site_label_2
    _geom_angle_atom_site_label_3
    _geom_angle_site_symmetry_1
    _geom_angle_site_symmetry_3
    _geom_angle
    _geom_angle_publ_flag
    N8 C1 C2 . . 122.0(5) ?
    N8 C1 C7 . . 115.3(4) ?
    C2 C1 C7 . . 122.7(5) ?
    N1 C2 C1 . . 122.1(5) ?
    N1 C2 H2 . . 118.9 ?
    C1 C2 H2 . . 118.9 ?
    N1 C3 C4 . . 122.0(5) ?
    N1 C3 H3 . . 119.0 ?
    C4 C3 H3 . . 119.0 ?
    N8 C4 C3 . . 121.9(5) ?
    N8 C4 H4 . . 119.0 ?
    C3 C4 H4 . . 119.0 ?
    O4 C5 O3 . . 126.6(4) ?
    O4 C5 C5 . 2_666 117.0(5) ?
    O3 C5 C5 . 2_666 116.4(5) ?
    O5 C6 O6 . . 126.1(4) ?
    O5 C6 C6 . 2 118.0(5) ?
    O6 C6 C6 . 2 115.9(5) ?
    O2 C7 O1 . . 122.7(5) ?
    O2 C7 C1 . . 119.7(5) ?
    O1 C7 C1 . . 117.5(4) ?
    O2 C7 La1 . 2_656 67.6(3) ?
    O1 C7 La1 . 2_656 55.5(3) ?
    C1 C7 La1 . 2_656 169.0(3) ?
    O1W La1 O4 . 2_666 150.33(12) ?
    O1W La1 O6 . . 82.82(11) ?
    O4 La1 O6 2_666 . 82.26(12) ?
    O1W La1 O3 . . 139.37(10) ?
    O4 La1 O3 2_666 . 63.95(11) ?
    O6 La1 O3 . . 136.33(11) ?
    O1W La1 O5 . 2 77.14(12) ?
    O4 La1 O5 2_666 2 73.25(12) ?
    O6 La1 O5 . 2 63.19(11) ?
    O3 La1 O5 . 2 124.85(11) ?
    O1W La1 O1 . . 68.69(11) ?
    O4 La1 O1 2_666 . 122.78(11) ?
    O6 La1 O1 . . 151.51(12) ?
    O3 La1 O1 . . 71.74(11) ?
    O5 La1 O1 2 . 108.11(11) ?
    O1W La1 O2W . . 130.93(11) ?
    O4 La1 O2W 2_666 . 67.57(12) ?
    O6 La1 O2W . . 72.86(11) ?
    O3 La1 O2W . . 69.18(11) ?
    O5 La1 O2W 2 . 123.82(12) ?
    O1 La1 O2W . . 126.58(11) ?
    O1W La1 O1 . 2_656 77.11(11) ?
    O4 La1 O1 2_666 2_656 132.53(11) ?
    O6 La1 O1 . 2_656 114.65(11) ?
    O3 La1 O1 . 2_656 75.79(11) ?
    O5 La1 O1 2 2_656 154.21(12) ?
    O1 La1 O1 . 2_656 60.45(13) ?
    O2W La1 O1 . 2_656 75.58(11) ?
    O1W La1 N8 . . 97.55(12) ?
    O4 La1 N8 2_666 . 72.37(12) ?
    O6 La1 N8 . . 128.17(11) ?
    O3 La1 N8 . . 68.57(12) ?
    O5 La1 N8 2 . 66.44(11) ?
    O1 La1 N8 . . 58.52(11) ?
    O2W La1 N8 . . 131.02(12) ?
    O1 La1 N8 2_656 . 115.86(11) ?
    O1W La1 O2 . 2_656 66.41(11) ?
    O4 La1 O2 2_666 2_656 129.49(11) ?
    O6 La1 O2 . 2_656 68.05(11) ?
    O3 La1 O2 . 2_656 112.40(11) ?
    O5 La1 O2 2 2_656 121.50(11) ?
    O1 La1 O2 . 2_656 99.45(10) ?
    O2W La1 O2 . 2_656 65.10(11) ?
    O1 La1 O2 2_656 2_656 46.83(10) ?
    N8 La1 O2 . 2_656 157.23(11) ?
    O1W La1 C7 . 2_656 68.77(12) ?
    O4 La1 C7 2_666 2_656 137.10(12) ?
    O6 La1 C7 . 2_656 91.66(12) ?
    O3 La1 C7 . 2_656 95.00(12) ?
    O5 La1 C7 2 2_656 139.98(12) ?
    O1 La1 C7 . 2_656 78.74(11) ?
    O2W La1 C7 . 2_656 70.04(12) ?
    O1 La1 C7 2_656 2_656 23.29(11) ?
    N8 La1 C7 . 2_656 136.97(12) ?
    O2 La1 C7 2_656 2_656 23.62(11) ?
    C2 N1 C3 . . 116.0(5) ?
    C4 N8 C1 . . 115.9(4) ?
    C4 N8 La1 . . 126.3(3) ?
    C1 N8 La1 . . 114.8(3) ?
    C7 O1 La1 . . 122.9(3) ?
    C7 O1 La1 . 2_656 101.2(3) ?
    La1 O1 La1 . 2_656 119.55(13) ?
    C7 O2 La1 . 2_656 88.8(3) ?
    C5 O3 La1 . . 120.1(3) ?
    C5 O4 La1 . 2_666 120.6(3) ?
    C6 O5 La1 . 2 121.0(3) ?
    C6 O6 La1 . . 121.8(3) ?
    La1 O1W H1W . . 113.1 ?
    La1 O1W H2W . . 115.0 ?
    H1W O1W H2W . . 107.3 ?
    La1 O2W H3W . . 111.1 ?
    La1 O2W H4W . . 123.8 ?
    H3W O2W H4W . . 106.5 ?
loop_
    _geom_hbond_atom_site_label_D
    _geom_hbond_atom_site_label_H
    _geom_hbond_atom_site_label_A
    _geom_hbond_site_symmetry_A
    _geom_hbond_distance_DH
    _geom_hbond_distance_HA
    _geom_hbond_distance_DA
    _geom_hbond_angle_DHA
    O1W H1W N1 1_544 0.84 1.97 2.796(6) 170.0
    O2W H3W O2 1_554 0.84 1.94 2.737(5) 156.8
    O1W H2W O3 2_656 0.84 2.05 2.874(5) 166.6
    O2W H4W O6 2_655 0.84 2.09 2.825(5) 146.1
data_global
_journal_date_recd_electronic     2008-12-01
_journal_date_accepted     2008-12-09
_journal_name_full     'Acta Crystallographica, Section E'
_journal_year     2009
_journal_volume     65
_journal_issue      1
_journal_page_first     m76
_journal_page_last     m76
_journal_paper_category     QM
_journal_coeditor_code     DN2413
_publ_contact_author_name     'Yi-Fan, Luo'
_publ_contact_author_address
;
School of Chemistry and Environment
South China Normal University
Guangzhou 510006
People's Republic of China
;
_publ_contact_author_email     luoyf2004@yahoo.com.cn
_publ_contact_author_fax     '86 20 39310187'
_publ_contact_author_phone     '86 20 39310187'
_publ_section_title
;
Poly[diaqua-\m-oxalato-\m-pyrazine-2-carboxylato-lanthanum(III)]
;
loop_
    _publ_author_name
    _publ_author_footnote
    _publ_author_address
    'Lu Han' .
;
School of Chemistry and the Environment
South China Normal University
Guangzhou 510006
People's Republic of China
;
    'Qun-Hui Meng' .
;
School of Chemistry and the Environment
South China Normal University
Guangzhou 510006
People's Republic of China
;
    'Jian-Dong Hao ' .
;
School of Chemistry and the Environment
South China Normal University
Guangzhou 510006
People's Republic of China
;
    'Yi-Fan Luo' .
;
School of Chemistry and the Environment
South China Normal University
Guangzhou 510006
People's Republic of China
;
    'Rong-Hua Zeng' .
;
School of Chemistry and the Environment
South China Normal University
Guangzhou 510006
People's Republic of China
&
Key Laboratory of Technology on Electrochemical Energy Storage and Power
 Generation in Guangdong Universities
Guangzhou 510631
People's Republic of China
;
