# Supplementary material for: Poly[diaqua-μ-oxalato-μ-pyrazine-2-carbox­yl­ato-lanthanum(III)]
Source: Acta Crystallogr Sect E Struct Rep Online. 2008 Dec 17;65(Pt 1):m76. doi: 10.1107/S1600536808041664 (PMC2967913; doi:10.1107/S1600536808041664)
Supplement: Supplementary file 2 [file e-65-00m76-Isup2.hkl]

# 
# h,k,l, Fc-squared, Fo-squared, sigma(Fo-squared) and status flag 
# 
data_I
_shelx_title ' a in  P-1' 
_shelx_refln_list_code          4 
_shelx_F_calc_maximum      132.99 
_exptl_crystal_F_000       368.00 
_reflns_d_resolution_high  0.8347 
 
loop_ 
 _symmetry_equiv_pos_as_xyz 
 'x, y, z' 
 '-x, -y, -z' 
 
_cell_length_a     8.0400 
_cell_length_b     8.7343 
_cell_length_c     8.8329 
_cell_angle_alpha 115.552 
_cell_angle_beta  101.447 
_cell_angle_gamma  95.789 
 
_shelx_F_squared_multiplier     1.000 
 
loop_ 
 _refln_index_h 
 _refln_index_k 
 _refln_index_l 
 _refln_F_squared_calc 
 _refln_F_squared_meas 
 _refln_F_squared_sigma 
 _refln_observed_status 
   1   0   0     5313.35     6188.27    161.69 o 
   2   0   0     1064.98     1238.03     39.96 o 
   3   0   0     5732.92     6647.26    182.00 o 
   4   0   0     1172.57     1337.69     50.66 o 
   5   0   0        3.45        6.42      5.35 o 
   6   0   0     2547.64     2649.69     67.43 o 
   7   0   0     1232.85     1346.55     44.47 o 
   8   0   0      362.01      380.51     23.47 o 
   9   0   0     1083.16     1133.28     62.99 o 
  -9   1   0     1534.55     1548.58     53.38 o 
  -8   1   0      364.42      371.51     22.94 o 
  -7   1   0      711.50      772.90     31.35 o 
  -6   1   0     3736.10     4103.02     94.07 o 
  -5   1   0     1177.60     1230.20     36.20 o 
  -4   1   0      621.91      730.18     26.74 o 
  -3   1   0     5561.17     6631.15    130.72 o 
  -2   1   0     4108.46     4769.26     93.51 o 
  -1   1   0      143.63      155.03      9.09 o 
   0   1   0     7905.84     7585.80    351.02 o 
   1   1   0    12261.36    12676.31    235.15 o 
   2   1   0      518.33      594.94     24.18 o 
   3   1   0     6877.34     7912.53    217.13 o 
   4   1   0     7313.42     8949.00    248.83 o 
   5   1   0     1497.54     1674.33     67.07 o 
   6   1   0     1914.13     2125.69     57.67 o 
   7   1   0     2908.92     3234.92     82.21 o 
   8   1   0      254.44      241.69     29.44 o 
  -9   2   0     1299.48     1309.97     70.87 o 
  -8   2   0     1539.69     1649.86     58.13 o 
  -7   2   0      197.40      180.91     18.01 o 
  -6   2   0     1510.09     1648.35     46.73 o 
  -5   2   0     3894.45     4379.03     95.19 o 
  -4   2   0        3.56        4.16      3.27 o 
  -3   2   0     8744.99     9963.72    191.34 o 
  -2   2   0     7841.11     8267.90    157.52 o 
  -1   2   0     2858.03     2850.94     96.84 o 
   0   2   0     3360.50     3097.31     60.45 o 
   1   2   0     1355.65     1177.27     27.41 o 
   2   2   0     5608.63     5633.64    244.16 o 
   3   2   0      643.87      594.37     48.47 o 
   5   2   0     2062.00     2199.31     83.34 o 
   6   2   0       74.95      106.89     19.17 o 
   7   2   0     1827.00     1981.45     86.15 o 
   8   2   0      711.36      842.08     54.08 o 
  -9   3   0      275.65      312.54     34.77 o 
  -8   3   0     2017.42     2050.29     91.63 o 
  -7   3   0      978.75     1071.69     57.98 o 
  -6   3   0      100.37      114.16     11.16 o 
  -5   3   0     3392.16     3651.64    117.36 o 
  -4   3   0     5188.56     5520.42    234.38 o 
  -3   3   0     1220.32     1388.29     33.18 o 
  -2   3   0    11527.88    10858.22    205.33 o 
  -1   3   0    10508.83     9573.22    180.58 o 
   0   3   0        0.33       11.48      9.81 o 
   1   3   0     4503.19     4155.93     68.11 o 
   2   3   0     4500.68     4028.78     84.80 o 
   3   3   0        0.94        8.49      9.50 o 
   4   3   0     2114.24     2132.10     55.39 o 
   5   3   0     2331.52     2392.16     90.59 o 
   6   3   0      267.10      260.37     28.10 o 
   7   3   0      763.45      746.00     49.05 o 
   8   3   0     1021.42     1050.21     64.03 o 
  -9   4   0      210.76      203.55     30.58 o 
  -8   4   0      942.27      986.05     59.93 o 
  -7   4   0     1903.48     1846.83     83.82 o 
  -6   4   0      329.26      302.26     28.72 o 
  -5   4   0      478.71      533.62     35.24 o 
  -4   4   0     3325.61     3122.32    107.77 o 
  -3   4   0     2037.23     2062.58     45.87 o 
  -2   4   0     2979.90     2850.89     82.30 o 
  -1   4   0     9657.16     8515.17    134.71 o 
   0   4   0      540.74      486.64     12.61 o 
   1   4   0      581.27      549.32     13.76 o 
   2   4   0     3316.44     2939.20     67.15 o 
   3   4   0     3054.54     2705.19     64.90 o 
   4   4   0      197.35      189.88     13.96 o 
   5   4   0     3845.60     3634.65     88.61 o 
   7   4   0      136.59      110.65     24.14 o 
  -8   5   0       33.00       23.35     14.76 o 
  -7   5   0     1142.57     1184.39     65.37 o 
  -6   5   0     1993.05     1971.07     86.19 o 
  -5   5   0       27.16       31.00     11.61 o 
  -4   5   0     2712.87     2836.27    102.20 o 
  -3   5   0     2607.19     2640.84     93.36 o 
  -2   5   0      276.04      267.28     20.42 o 
  -1   5   0     1465.75     1327.11     27.66 o 
   0   5   0     1837.32     1752.91     34.12 o 
   1   5   0        0.20        7.12      5.22 o 
   2   5   0     2382.99     2186.41     55.09 o 
   3   5   0     2774.44     2521.55     63.49 o 
   4   5   0      302.76      328.49     28.76 o 
   5   5   0      765.34      704.79     30.81 o 
   6   5   0     1262.31     1295.67     67.90 o 
  -8   6   0       61.55       51.70     20.24 o 
  -7   6   0      535.06      543.77     44.13 o 
  -6   6   0     3135.64     3139.61    122.07 o 
  -5   6   0       66.04       84.68     18.59 o 
  -4   6   0     1177.03     1216.93     58.68 o 
  -3   6   0     3412.30     3449.48    117.29 o 
  -2   6   0     1520.17     1545.71     44.64 o 
  -1   6   0      135.55      114.09     16.77 o 
   0   6   0     1851.28     1714.85     44.37 o 
   1   6   0      532.17      489.39     20.71 o 
   2   6   0     1107.02     1042.52     34.48 o 
   3   6   0     2619.90     2423.25     63.75 o 
   4   6   0      208.79      208.98     20.94 o 
   5   6   0      232.42      211.74     18.46 o 
  -7   7   0        8.82        6.80     12.42 o 
  -6   7   0     1190.68     1333.24     71.30 o 
  -5   7   0      760.88      852.23     51.81 o 
  -4   7   0       35.33       20.31     11.42 o 
  -3   7   0     1402.04     1383.11     45.49 o 
  -2   7   0      652.38      703.71     43.67 o 
  -1   7   0      146.08      123.84     18.68 o 
   0   7   0     2616.27     2420.22     93.06 o 
   1   7   0     2469.83     2406.69     93.79 o 
   2   7   0       86.67       89.09     20.85 o 
   3   7   0      833.13      829.90     32.90 o 
   4   7   0     1271.57     1252.96     44.50 o 
  -6   8   0      761.20      748.57     52.40 o 
  -5   8   0     1256.42     1321.94     67.81 o 
  -3   8   0      424.36      424.67     36.15 o 
  -2   8   0      793.46      784.47     49.70 o 
  -1   8   0       51.32       48.05     14.50 o 
   0   8   0       75.03       64.75     15.66 o 
   1   8   0      914.04     1046.92     57.57 o 
   2   8   0      422.13      519.65     39.59 o 
   3   8   0      127.64      100.36     20.53 o 
  -4   9   0      689.41      691.39     51.47 o 
  -3   9   0        3.44        1.31     10.70 o 
  -2   9   0      600.80      690.54     49.46 o 
  -1   9   0      835.37      832.02     53.46 o 
   0   9   0       38.09       40.00     15.53 o 
  -2  -9   1      551.07      692.54     48.43 o 
  -1  -9   1      382.40      443.28     37.64 o 
   0  -9   1     1159.47     1297.16     67.32 o 
   1  -9   1      321.11      356.33     33.70 o 
   2  -9   1       92.08       87.44     20.83 o 
   3  -9   1      895.52     1032.21     62.83 o 
   4  -9   1      865.00      939.34     60.65 o 
  -4  -8   1      114.45       95.54     14.19 o 
  -3  -8   1      519.45      562.84     29.95 o 
  -2  -8   1      634.03      665.32     43.76 o 
  -1  -8   1        7.46        2.76      7.77 o 
   0  -8   1     1372.46     1406.41     66.61 o 
   1  -8   1     2012.98     1926.61     82.57 o 
   2  -8   1       71.89       59.27     16.43 o 
   3  -8   1      894.82      890.79     54.01 o 
   5  -8   1      507.55      601.04     44.04 o 
   6  -8   1      225.28      220.05     30.73 o 
  -5  -7   1     1070.77     1079.99     41.52 o 
  -4  -7   1      415.21      381.86     22.25 o 
  -3  -7   1       52.10       54.87      9.94 o 
  -2  -7   1     2208.79     2171.35     58.20 o 
  -1  -7   1     1494.85     1483.67     43.29 o 
   0  -7   1        1.95        0.57      6.25 o 
   1  -7   1     2805.28     2870.81    105.00 o 
   2  -7   1     2293.82     2126.80     85.69 o 
   3  -7   1      146.25      157.93     20.26 o 
   4  -7   1     1817.88     1832.16     77.83 o 
   5  -7   1     1502.47     1638.24     75.93 o 
   6  -7   1      114.49       96.84     21.44 o 
   7  -7   1     1467.25     1498.51     78.72 o 
  -6  -6   1       83.20       59.74     18.68 o 
  -5  -6   1      828.00      727.87     31.59 o 
  -4  -6   1     1383.93     1325.24     43.14 o 
  -3  -6   1      178.36      189.63     14.19 o 
  -2  -6   1      694.64      632.27     27.08 o 
  -1  -6   1     2340.04     2200.21     54.80 o 
   0  -6   1      779.39      745.70     24.81 o 
   1  -6   1     1276.80     1198.05     26.95 o 
   2  -6   1     3266.17     3316.99    108.97 o 
   3  -6   1     1080.77     1037.52     48.86 o 
   4  -6   1      762.20      806.81     44.95 o 
   5  -6   1     3286.50     3268.42    120.44 o 
   6  -6   1     1307.90     1221.19     64.44 o 
   7  -6   1      382.64      371.27     35.83 o 
   8  -6   1     1467.36     1400.40     76.77 o 
  -7  -5   1      915.37      907.88     57.55 o 
  -6  -5   1      602.13      557.12     41.07 o 
  -5  -5   1      242.40      223.51     16.95 o 
  -4  -5   1     2308.56     2201.56     58.95 o 
  -3  -5   1      920.30      836.07     30.92 o 
  -2  -5   1     1555.53     1462.94     40.12 o 
  -1  -5   1     2194.97     1915.52    110.20 o 
   0  -5   1     3946.63     3808.07     64.84 o 
   1  -5   1      341.62      339.95     11.44 o 
   2  -5   1     2242.61     2091.45     51.70 o 
   3  -5   1     3327.07     3246.61    109.18 o 
   4  -5   1      396.03      373.94     28.24 o 
   5  -5   1     1571.04     1616.06     71.58 o 
   6  -5   1     1359.03     1558.01     73.25 o 
   7  -5   1      270.61      217.94     27.74 o 
   8  -5   1      733.23      752.99     52.29 o 
  -7  -4   1     1914.70     1886.53     85.58 o 
  -5  -4   1      148.86      135.29     13.79 o 
  -4  -4   1     1511.26     1505.25     57.10 o 
  -3  -4   1     3106.16     2905.00     67.45 o 
  -2  -4   1      197.21      205.41     11.60 o 
  -1  -4   1      535.24      480.54     17.53 o 
   0  -4   1     8718.79     8233.18    129.82 o 
   1  -4   1       86.12       80.34      6.05 o 
   2  -4   1     1370.03     1347.00     70.43 o 
   3  -4   1     6314.37     6537.59    130.48 o 
   4  -4   1      288.86      310.81     14.32 o 
   5  -4   1     1039.24     1058.60     34.22 o 
   6  -4   1     2714.55     2850.16    108.34 o 
   7  -4   1      911.70      976.68     55.71 o 
   8  -4   1       85.69      108.70     21.48 o 
   9  -4   1     1551.88     1578.93     81.95 o 
  -8  -3   1      610.43      632.52     46.83 o 
  -7  -3   1      299.84      303.25     30.26 o 
  -6  -3   1     2840.05     3130.91    112.67 o 
  -5  -3   1     1140.96     1202.81     55.35 o 
  -4  -3   1       63.27      101.60     10.06 o 
  -3  -3   1     9705.03     9720.26    194.50 o 
  -2  -3   1     9249.85     9270.99    178.93 o 
  -1  -3   1     1241.57     1265.66     42.83 o 
   0  -3   1     6983.77     6412.49    174.47 o 
   1  -3   1     1618.58     1608.57     45.11 o 
   2  -3   1      391.94      472.72     19.42 o 
   3  -3   1     3024.77     3095.98     88.98 o 
   4  -3   1     2345.52     2407.87     56.57 o 
   5  -3   1      379.26      460.28     19.85 o 
   6  -3   1     3135.74     3461.48     82.09 o 
   7  -3   1     2878.20     3007.01     76.01 o 
   8  -3   1       11.13       23.21     11.74 o 
   9  -3   1     1178.12     1172.33     67.16 o 
  -8  -2   1     1347.53     1389.52     70.21 o 
  -7  -2   1       22.81       20.03     11.35 o 
  -6  -2   1     1066.89     1120.00     53.97 o 
  -5  -2   1     1467.62     1674.71     44.94 o 
  -4  -2   1      380.74      415.15     16.73 o 
  -3  -2   1     2389.74     2333.24    119.29 o 
  -2  -2   1    17685.34    17524.71    372.17 o 
  -1  -2   1     9301.83     8967.37    168.65 o 
   0  -2   1     6895.36     6869.70    213.90 o 
   1  -2   1     1511.43     1662.11     49.11 o 
   2  -2   1     5197.92     6216.83    166.16 o 
   3  -2   1      692.99      784.13     30.78 o 
   4  -2   1     1861.31     2058.97     67.95 o 
   5  -2   1     1248.70     1416.63     54.55 o 
   6  -2   1      641.49      666.63     26.91 o 
   7  -2   1     2176.95     2311.20     63.40 o 
   8  -2   1      381.31      408.52     25.40 o 
   9  -2   1      162.41      169.83     18.16 o 
  -9  -1   1      669.40      765.56     51.36 o 
  -8  -1   1     3040.11     3233.38    118.85 o 
  -7  -1   1     1455.02     1547.53     47.74 o 
  -6  -1   1      691.30      755.30     28.57 o 
  -5  -1   1     5037.11     5521.02    116.76 o 
  -4  -1   1     5301.39     6179.52    125.42 o 
  -3  -1   1      621.30      708.71     22.41 o 
  -2  -1   1       38.64       57.57      7.00 o 
  -1  -1   1     9907.56     9528.31    216.06 o 
   0  -1   1       31.32       47.00      9.06 o 
   1  -1   1     9932.87    11505.37    297.72 o 
   2  -1   1     4482.97     5187.13    141.58 o 
   3  -1   1      675.84      830.70     33.68 o 
   4  -1   1     4413.17     5185.43    150.15 o 
   5  -1   1     3878.41     4520.09    138.10 o 
   6  -1   1      357.89      451.53     30.39 o 
   7  -1   1     1521.93     1609.29     49.93 o 
   8  -1   1      985.37     1035.88     57.08 o 
   9  -1   1        6.70        8.59      8.45 o 
  -9   0   1       59.06       66.72     18.59 o 
  -8   0   1     1184.15     1215.84     49.50 o 
  -7   0   1     2970.90     3250.65    106.15 o 
  -6   0   1       41.46       61.69     14.18 o 
  -5   0   1     3350.50     3816.02     84.76 o 
  -4   0   1     9882.18    10722.30    207.94 o 
  -3   0   1     4900.40     5575.40    110.73 o 
  -2   0   1     4633.68     5351.19    103.59 o 
  -1   0   1    11428.21    11757.03    219.14 o 
   0   0   1     1945.80     1956.51     31.74 o 
   1   0   1       54.99       62.78      6.03 o 
   2   0   1     6039.04     6835.42    185.58 o 
   3   0   1     1194.24     1369.60     50.18 o 
   4   0   1      257.67      314.16     22.30 o 
   5   0   1     4195.27     4561.59    141.54 o 
   6   0   1      794.58      815.29     44.79 o 
   7   0   1     1153.20     1268.12     43.50 o 
   8   0   1     2798.25     2907.85     79.75 o 
  -9   1   1      195.23      228.21     29.71 o 
  -8   1   1      571.96      601.34     28.45 o 
  -7   1   1     1481.47     1603.35     48.15 o 
  -6   1   1     2668.86     2926.06     70.79 o 
  -5   1   1       18.79       21.32      6.29 o 
  -4   1   1    10793.38    11984.99    236.07 o 
  -3   1   1    10977.04    12378.11    234.35 o 
  -2   1   1      206.84      237.23      8.11 o 
  -1   1   1     5068.04     4295.51    121.57 o 
   0   1   1      527.45      560.07     11.42 o 
   1   1   1      131.83      135.28      5.14 o 
   2   1   1     2388.06     2387.10     79.98 o 
   3   1   1     7273.08     7262.51    203.25 o 
   4   1   1      359.98      383.96     26.27 o 
   5   1   1     1867.78     2002.46     77.70 o 
   6   1   1     2769.15     2907.48    107.45 o 
   7   1   1        2.32        8.68     11.17 o 
   8   1   1      516.21      572.74     44.85 o 
  -9   2   1     1769.47     1831.35     87.82 o 
  -8   2   1       43.48       51.81     16.50 o 
  -7   2   1      885.17     1020.18     55.14 o 
  -6   2   1     2837.90     3180.51     75.11 o 
  -5   2   1      248.27      291.65     26.14 o 
  -4   2   1     3585.13     3738.11    124.00 o 
  -3   2   1     9291.38     9721.42    401.64 o 
  -2   2   1       67.19       65.73      9.00 o 
  -1   2   1     3259.97     3009.21    132.62 o 
   0   2   1     5710.88     5323.28     84.53 o 
   1   2   1     4787.43     4749.89    101.25 o 
   2   2   1      168.48      145.85     15.25 o 
   3   2   1     6178.64     6052.99    124.25 o 
   4   2   1      796.61      863.52     44.08 o 
   5   2   1      624.03      619.78     39.66 o 
   6   2   1     1097.94     1186.92     61.29 o 
   8   2   1       12.68        6.82     13.94 o 
  -9   3   1     1210.11     1271.33     71.73 o 
  -8   3   1      987.12     1070.68     61.51 o 
  -7   3   1      253.66      255.39     27.06 o 
  -6   3   1     6822.67     7298.30    227.49 o 
  -5   3   1     3077.51     3250.44    113.71 o 
  -4   3   1       19.44       15.14      7.77 o 
  -3   3   1     3472.50     3165.00    103.69 o 
  -2   3   1     2731.59     2420.72     79.32 o 
  -1   3   1       43.73       39.38      3.45 o 
   0   3   1    11416.00    10657.12    165.83 o 
   1   3   1     3550.91     3314.87     59.61 o 
   2   3   1       32.31       47.77     11.42 o 
   3   3   1     3055.33     2890.18     68.31 o 
   4   3   1     2761.39     2607.18    196.87 o 
   5   3   1       51.94       61.24     15.77 o 
   6   3   1     1713.12     1766.91     80.98 o 
   7   3   1     1022.67     1073.65     63.32 o 
  -9   4   1      669.99      613.42     50.13 o 
  -8   4   1      801.42      816.74     54.65 o 
  -7   4   1      123.81      165.14     24.79 o 
  -6   4   1     2309.80     2496.84     99.59 o 
  -5   4   1     2320.14     2317.00     90.84 o 
  -4   4   1     1800.61     1845.58     73.37 o 
  -3   4   1     1903.49     1664.62     64.50 o 
  -2   4   1     4499.53     4082.80    125.97 o 
  -1   4   1     2465.51     2282.07     41.40 o 
   0   4   1      788.63      791.59     18.70 o 
   1   4   1     6022.90     5711.25    102.66 o 
   2   4   1     1322.57     1244.76     36.22 o 
   3   4   1      628.06      563.79     40.08 o 
   4   4   1     2528.71     2406.59     65.53 o 
   5   4   1      993.07      969.72     36.95 o 
   6   4   1      191.06      229.70     29.55 o 
  -8   5   1      957.30      947.34     61.76 o 
  -7   5   1     1074.23     1025.85     61.11 o 
  -6   5   1      476.18      438.61     36.33 o 
  -5   5   1     2090.67     2109.60     86.89 o 
  -4   5   1      278.04      252.42     24.45 o 
  -3   5   1      822.08      804.01     41.02 o 
  -2   5   1     2235.12     2159.90     55.39 o 
  -1   5   1     3761.11     3392.76     76.75 o 
   0   5   1       56.26       60.73      5.58 o 
   1   5   1     1819.44     1692.85     44.81 o 
   2   5   1     4383.39     4155.88     93.29 o 
   3   5   1      175.04      173.22     14.06 o 
   4   5   1      845.96      820.25     32.70 o 
   5   5   1      878.09      895.54     50.08 o 
   6   5   1       55.11       16.91     14.75 o 
  -8   6   1      875.18      868.58     60.72 o 
  -7   6   1     2597.15     2723.49    115.64 o 
  -6   6   1      103.31      107.52     22.14 o 
  -5   6   1      937.60      966.58     53.71 o 
  -4   6   1     3410.92     3248.27    116.32 o 
  -3   6   1       48.77       58.05     13.24 o 
  -2   6   1      630.02      626.84     25.41 o 
  -1   6   1     2521.41     2412.24     90.86 o 
   0   6   1      574.38      541.57     34.27 o 
   1   6   1     1248.05     1148.80     54.42 o 
   2   6   1     2218.70     2046.90     55.79 o 
   3   6   1      499.00      505.81     28.20 o 
   4   6   1      285.83      279.23     37.54 o 
   5   6   1      851.66      806.60     35.86 o 
  -7   7   1     1137.98     1094.57     66.29 o 
  -6   7   1      367.18      386.11     36.42 o 
  -5   7   1        3.85       14.30     13.30 o 
  -4   7   1     1371.13     1331.09     63.55 o 
  -3   7   1     2161.44     2170.66     91.48 o 
  -2   7   1      148.48      138.26     21.92 o 
  -1   7   1     3475.83     3552.15    126.78 o 
   0   7   1     1855.01     1793.84     76.94 o 
   1   7   1        4.36       21.99     10.59 o 
   2   7   1      819.38      914.99     52.22 o 
   3   7   1     1026.30     1075.98     58.00 o 
  -6   8   1      605.70      605.49     47.17 o 
  -5   8   1      190.84      185.87     26.43 o 
  -4   8   1      574.11      620.22     46.49 o 
  -3   8   1     1230.60     1300.13     69.69 o 
  -2   8   1      661.79      667.61     46.65 o 
  -1   8   1      438.15      442.16     36.67 o 
   0   8   1     1189.95     1348.04     68.79 o 
   1   8   1      308.62      314.15     31.14 o 
   2   8   1      119.75      147.55     24.50 o 
   1 -10   2      615.53      714.12     50.20 o 
   2 -10   2     1180.60     1444.62     77.22 o 
   3 -10   2      226.78      280.38     35.79 o 
  -2  -9   2      129.30      145.80     23.75 o 
  -1  -9   2      844.76      932.74     54.33 o 
   0  -9   2     1367.67     1392.67     68.33 o 
   1  -9   2        7.73       -1.81      8.09 o 
   2  -9   2      870.45      984.93     58.31 o 
   3  -9   2     1021.59     1076.86     62.94 o 
  -4  -8   2      834.37      850.37     38.87 o 
  -3  -8   2     1030.17     1018.77     37.78 o 
  -2  -8   2        1.30        9.64      7.86 o 
  -1  -8   2      619.55      651.25     26.96 o 
   0  -8   2     1860.34     1768.95     75.16 o 
   1  -8   2      225.89      235.05     24.39 o 
   2  -8   2     1133.01     1192.34     61.31 o 
   3  -8   2     2549.11     2584.19    105.37 o 
   4  -8   2      428.68      471.58     35.54 o 
   5  -8   2      220.73      242.78     28.49 o 
   6  -8   2      945.97      897.74     56.52 o 
  -5  -7   2      255.72      237.83     19.38 o 
  -4  -7   2      507.04      486.76     24.76 o 
  -3  -7   2     2509.51     2374.57     63.18 o 
  -2  -7   2     1117.24     1073.87     35.70 o 
  -1  -7   2        9.20       17.54      5.73 o 
   0  -7   2     3894.73     3710.18     83.52 o 
   1  -7   2     1941.61     1634.28     69.45 o 
   2  -7   2      190.53      179.93     22.08 o 
   3  -7   2     2926.01     3075.27    108.00 o 
   4  -7   2      842.10      881.34     48.64 o 
   5  -7   2       24.33       28.83     12.92 o 
   6  -7   2     1204.54     1205.30     65.28 o 
   7  -7   2     1685.90     1739.39     85.24 o 
  -6  -6   2      695.84      663.01     45.15 o 
  -5  -6   2     1095.72     1003.90     37.26 o 
  -4  -6   2      477.02      436.77     21.89 o 
  -3  -6   2      804.77      729.54     38.50 o 
  -2  -6   2     1560.20     1447.13     41.01 o 
  -1  -6   2       45.55       66.71     13.14 o 
   0  -6   2     2781.38     2624.36     60.91 o 
   1  -6   2     2208.00     2087.09     48.66 o 
   2  -6   2     1249.35     1273.83     34.80 o 
   3  -6   2     2056.80     2140.20     80.55 o 
   4  -6   2     4788.25     4641.71    153.08 o 
   5  -6   2     1379.78     1536.28     70.39 o 
   6  -6   2      222.37      208.11     26.02 o 
   7  -6   2     1607.12     1609.28     79.12 o 
   8  -6   2      707.05      708.06     51.18 o 
  -7  -5   2      204.57      181.91     27.11 o 
  -6  -5   2      421.75      412.70     33.82 o 
  -5  -5   2     2405.07     2371.34     63.68 o 
  -4  -5   2     1912.40     1883.04     60.11 o 
  -3  -5   2      849.96      792.35     29.27 o 
  -2  -5   2     2309.21     2196.61     53.44 o 
  -1  -5   2     2794.76     2738.29     84.26 o 
   0  -5   2     1036.07     1044.52     22.82 o 
   1  -5   2     1793.92     1704.70     34.08 o 
   2  -5   2     1399.22     1345.21     35.21 o 
   3  -5   2       97.95       98.10      8.71 o 
   4  -5   2     2422.27     2554.27     61.02 o 
   5  -5   2     2293.28     2338.03     59.05 o 
   6  -5   2       15.90       27.47     12.12 o 
   7  -5   2     1950.26     2014.52     88.84 o 
   8  -5   2     1731.06     1676.61     82.23 o 
  -8  -4   2      868.38      846.52     54.58 o 
  -7  -4   2     1532.87     1509.40     72.32 o 
  -6  -4   2        1.96        5.89      9.68 o 
  -5  -4   2      691.24      645.94     38.03 o 
  -4  -4   2     2630.61     2566.88     62.80 o 
  -3  -4   2      603.76      648.10     22.83 o 
  -2  -4   2     3187.33     2959.13     68.18 o 
  -1  -4   2     8066.84     7243.26    141.36 o 
   0  -4   2        3.48        4.45      2.74 o 
   1  -4   2     7410.12     7947.82    213.18 o 
   2  -4   2     9568.17    10186.56    270.37 o 
   3  -4   2      190.97      176.11     13.74 o 
   4  -4   2      568.39      603.74     28.85 o 
   5  -4   2     3186.61     3395.68    105.32 o 
   6  -4   2      558.97      572.15     24.85 o 
   7  -4   2     1054.33      941.13     65.33 o 
   8  -4   2     2275.97     2292.00     98.64 o 
  -8  -3   2      345.34      278.73     31.30 o 
  -7  -3   2     1580.63     1597.70     72.30 o 
  -6  -3   2     1037.78     1099.30     53.85 o 
  -5  -3   2       53.44       53.80     13.10 o 
  -4  -3   2     1136.60     1183.07     31.85 o 
  -3  -3   2     1479.99     1388.76     32.72 o 
  -2  -3   2      444.79      474.62     16.16 o 
  -1  -3   2    11931.41    10684.21    379.42 o 
   0  -3   2      880.62      836.63     36.79 o 
   1  -3   2     1126.81     1275.90     42.99 o 
   2  -3   2     9250.14    10221.76    270.68 o 
   3  -3   2     7315.65     7861.60    213.61 o 
   4  -3   2      163.71      235.53     17.57 o 
   5  -3   2     5071.85     5668.49    165.16 o 
   6  -3   2     5490.55     5760.89    171.75 o 
   7  -3   2      104.17      109.99     12.88 o 
   8  -3   2     1020.32      958.52     45.37 o 
  -9  -2   2      810.81      879.50     55.16 o 
  -8  -2   2        0.04       -4.71      8.93 o 
  -7  -2   2     1221.14     1302.19     61.33 o 
  -6  -2   2     2647.47     2846.22     99.65 o 
  -5  -2   2      826.41      934.69     43.61 o 
  -4  -2   2     3618.84     4073.94     86.52 o 
  -3  -2   2     3260.80     3450.46    101.20 o 
  -2  -2   2     1572.61     1655.95     35.97 o 
  -1  -2   2      651.84      656.14     15.82 o 
   0  -2   2     2257.59     2136.13     48.56 o 
   1  -2   2     1621.61     1880.48     58.14 o 
   2  -2   2      249.35      254.50     15.50 o 
   3  -2   2     5829.63     6450.14    179.30 o 
   4  -2   2      599.17      669.31     32.46 o 
   5  -2   2     2010.91     2349.09     82.46 o 
   6  -2   2     5351.11     3273.02    110.78 o 
   7  -2   2     1818.09     1978.05     79.91 o 
   8  -2   2      168.20      178.80     17.48 o 
  -9  -1   2     1139.85     1208.73     63.55 o 
  -8  -1   2      659.58      667.58     42.74 o 
  -7  -1   2       56.20       54.27      9.88 o 
  -6  -1   2     5914.06     6301.98    185.30 o 
  -5  -1   2     2444.52     2770.71     65.09 o 
  -4  -1   2      259.64      280.75     13.35 o 
  -3  -1   2     6548.06     7040.73    137.50 o 
  -2  -1   2      492.61      457.70     13.55 o 
  -1  -1   2     4250.65     4170.10    157.98 o 
   0  -1   2     6355.77     6538.89    196.42 o 
   1  -1   2     5661.43     5805.35    353.53 o 
   2  -1   2      825.33      905.77     35.52 o 
   3  -1   2     6499.78     7217.39    200.67 o 
   4  -1   2     2477.19     2750.42     91.34 o 
   5  -1   2       31.33       68.15     13.17 o 
   6  -1   2     2108.26     2262.36     86.47 o 
   7  -1   2     1315.88     1290.79     62.26 o 
   8  -1   2      698.71      674.32     32.10 o 
  -9   0   2     1045.38     1126.43     43.21 o 
  -8   0   2     1288.27     1476.28     48.00 o 
  -7   0   2      395.56      430.94     29.54 o 
  -6   0   2      933.83      967.95     32.19 o 
  -5   0   2     2551.17     2823.83     65.87 o 
  -4   0   2      356.94      383.98     15.46 o 
  -3   0   2     7618.68     8393.75    161.87 o 
  -2   0   2    10539.08    10660.18    200.99 o 
  -1   0   2     3241.13     3466.11     68.69 o 
   0   0   2     5927.82     5697.04     89.31 o 
   1   0   2    10490.04     9850.22    152.78 o 
   2   0   2     2983.93     3315.65     99.73 o 
   3   0   2     3457.50     4154.11    125.81 o 
   4   0   2     3994.92     4455.27    137.91 o 
   5   0   2      620.88      645.46     38.05 o 
   6   0   2     1399.88     1410.46     64.59 o 
   7   0   2     2199.58     2260.88     93.51 o 
   8   0   2      657.69      688.89     49.07 o 
  -9   1   2      661.65      670.83     48.98 o 
  -8   1   2     2500.03     2507.57    103.44 o 
  -7   1   2     2369.92     2567.58     65.98 o 
  -6   1   2      180.67      178.74     13.13 o 
  -5   1   2     1355.05     1406.70     37.93 o 
  -4   1   2     4171.63     4384.78     90.70 o 
  -3   1   2      193.27      191.01      9.15 o 
  -2   1   2     2748.01     2770.64    104.47 o 
  -1   1   2     1535.97     1584.95     34.38 o 
   0   1   2      843.06      810.99     31.32 o 
   1   1   2     3014.26     3003.63     56.21 o 
   2   1   2     6198.65     6181.20    100.71 o 
   3   1   2        5.05        9.20      6.64 o 
   4   1   2     6574.90     6885.87    202.98 o 
   5   1   2     4174.74     4516.08    147.14 o 
   6   1   2       59.80       69.47     17.73 o 
   7   1   2      491.01      496.67     40.89 o 
   8   1   2     1252.55     1315.45     73.68 o 
  -9   2   2        0.99       11.65     14.12 o 
  -8   2   2      889.41      955.34     57.27 o 
  -7   2   2     2962.68     3109.83    117.63 o 
  -6   2   2       64.31       63.92     15.19 o 
  -5   2   2     3228.29     3394.30    116.52 o 
  -4   2   2     5313.72     5580.90    111.53 o 
  -3   2   2       24.44       40.87      9.27 o 
  -2   2   2      187.24      156.89     13.51 o 
  -1   2   2    10828.00    10511.10    163.16 o 
   0   2   2     3607.18     3630.27     60.66 o 
   1   2   2     1103.86      983.25     21.58 o 
   2   2   2     2436.05     2289.66     43.10 o 
   3   2   2        6.81       10.68      4.23 o 
   4   2   2      911.13      988.25     49.86 o 
   5   2   2     2235.45     2209.98     89.18 o 
   6   2   2      872.38     1024.30     59.00 o 
   7   2   2      153.73      126.31     25.16 o 
  -9   3   2      631.62      606.98     48.80 o 
  -8   3   2      171.58      198.77     28.33 o 
  -7   3   2     4753.06     4911.30    169.48 o 
  -6   3   2      409.73      427.98     33.56 o 
  -5   3   2      460.87      482.30     33.18 o 
  -4   3   2     3559.45     3508.96    117.20 o 
  -3   3   2     2681.25     2723.17     92.36 o 
  -2   3   2        9.62       26.45      7.55 o 
  -1   3   2     5758.80     5442.63     88.83 o 
   0   3   2     6361.02     5953.87     96.95 o 
   1   3   2       38.37       43.24      6.97 o 
   2   3   2     4000.55     3833.94     67.69 o 
   3   3   2     1700.51     1624.30     45.69 o 
   4   3   2        0.15        6.73      5.14 o 
   5   3   2      732.61      701.61     46.57 o 
   6   3   2     1388.57     1421.66     74.04 o 
   7   3   2       11.96       20.87     15.95 o 
  -9   4   2     1396.08     1366.31     77.83 o 
  -8   4   2       94.72       88.23     21.94 o 
  -7   4   2     1099.90     1020.43     59.25 o 
  -6   4   2     2602.36     2491.22    100.00 o 
  -5   4   2      321.33      278.66     25.84 o 
  -4   4   2     2570.46     2587.39     94.63 o 
  -3   4   2     3081.58     2997.51    101.61 o 
  -2   4   2     1975.52     1915.77     49.46 o 
  -1   4   2     1500.33     1455.95     53.92 o 
   0   4   2     2464.25     2252.03     42.78 o 
   1   4   2      442.67      417.54     13.96 o 
   2   4   2      539.37      453.03     20.34 o 
   3   4   2     3147.04     2979.37     73.41 o 
   4   4   2     1096.84     1041.00     46.84 o 
   5   4   2       33.76        9.72     11.90 o 
   6   4   2     1609.06     1498.83     78.40 o 
  -8   5   2      393.46      390.69     38.80 o 
  -7   5   2      484.25      443.73     38.85 o 
  -6   5   2     1260.19     1144.09     60.97 o 
  -5   5   2     2671.50     2484.67     97.82 o 
  -4   5   2      222.17      230.02     23.39 o 
  -3   5   2     4387.30     3999.81    130.62 o 
  -2   5   2     1988.94     1955.36     52.22 o 
  -1   5   2       13.59       15.45      5.06 o 
   0   5   2     1469.62     1353.60     57.41 o 
   1   5   2     1142.04     1043.74     33.04 o 
   2   5   2       46.66       42.61      8.11 o 
   3   5   2     1203.29     1060.88     69.83 o 
   4   5   2      533.90      496.36     25.59 o 
   5   5   2       13.14        4.75      7.74 o 
  -7   6   2        1.65        4.71     12.51 o 
  -6   6   2     1620.98     1619.34     78.37 o 
  -5   6   2     1863.71     1721.15     77.49 o 
  -4   6   2      701.11      632.59     40.02 o 
  -3   6   2      424.11      375.32     21.05 o 
  -2   6   2     3364.00     3365.06    112.32 o 
  -1   6   2      412.70      374.72     29.19 o 
   0   6   2      798.63      873.84     46.64 o 
   1   6   2     1725.62     1737.83     73.77 o 
   2   6   2      266.82      268.89     25.52 o 
   3   6   2      338.13      330.83     20.65 o 
   4   6   2      884.16      889.45     36.95 o 
  -6   7   2       86.60       69.69     19.88 o 
  -5   7   2     1499.10     1335.83     67.06 o 
  -4   7   2      988.03      992.78     39.17 o 
  -3   7   2       16.18       14.64     10.50 o 
  -2   7   2     1949.73     1980.39     86.24 o 
  -1   7   2     1658.90     1804.33     79.55 o 
   0   7   2        0.35       -2.76      7.70 o 
   1   7   2      597.10      668.72     43.61 o 
   2   7   2     1258.08     1321.03     66.75 o 
  -4   8   2     1242.77     1379.17     75.02 o 
  -3   8   2      228.83      273.45     32.95 o 
  -2   8   2      228.89      246.34     30.48 o 
  -1   8   2      593.51      640.16     45.81 o 
   0   8   2      110.79      125.45     24.00 o 
  -1 -10   3      155.03      171.60     25.91 o 
   0 -10   3      649.23      787.68     50.79 o 
   1 -10   3     1021.14     1207.16     66.18 o 
   2 -10   3      130.60      128.76     25.20 o 
   3 -10   3      315.97      338.49     38.17 o 
  -3  -9   3      208.27      183.28     17.21 o 
  -2  -9   3      908.24     1001.74     38.04 o 
  -1  -9   3      673.62      685.20     43.79 o 
   0  -9   3      127.79      119.03     20.26 o 
   1  -9   3      978.53     1073.82     57.48 o 
   2  -9   3      887.31     1040.87     58.73 o 
   3  -9   3       32.72       17.11     12.56 o 
  -5  -8   3      611.54      590.90     29.79 o 
  -4  -8   3     1069.37     1101.89     40.77 o 
  -3  -8   3       34.82       28.79      8.49 o 
  -2  -8   3      831.60      862.84     32.42 o 
  -1  -8   3     1368.25     1382.19     42.54 o 
   0  -8   3        6.44        6.68      8.55 o 
   1  -8   3     1363.79     1408.74     64.34 o 
   2  -8   3     3411.90     3547.81    126.45 o 
   4  -8   3      552.90      513.51     36.60 o 
   5  -8   3      831.65      834.99     50.68 o 
   6  -8   3      414.11      424.58     37.80 o 
  -6  -7   3      192.59      120.24     22.50 o 
  -5  -7   3      356.87      356.91     21.89 o 
  -4  -7   3     2174.75     2067.40     58.58 o 
  -3  -7   3     1526.38     1518.15     45.86 o 
  -2  -7   3      117.88      117.43     11.99 o 
  -1  -7   3     5108.79     4839.47    105.33 o 
   0  -7   3     1046.11      969.67     31.17 o 
   1  -7   3       39.54       35.12      7.18 o 
   2  -7   3     1596.43     1685.77     44.68 o 
   3  -7   3      905.61      885.78     45.22 o 
   4  -7   3      171.03      140.45     19.40 o 
   5  -7   3     3187.63     3087.57    115.84 o 
   6  -7   3     1827.46     1795.31     81.96 o 
   7  -7   3        8.94       11.54     11.35 o 
  -7  -6   3      451.34      428.00     37.51 o 
  -6  -6   3      451.18      439.97     35.65 o 
  -5  -6   3      194.02      172.37     15.50 o 
  -4  -6   3     1069.51     1039.71     35.65 o 
  -3  -6   3     2086.91     1962.70     52.29 o 
  -2  -6   3       11.44       16.16      5.33 o 
  -1  -6   3     4712.38     4484.20    133.15 o 
   0  -6   3     5739.27     5450.56    112.93 o 
   1  -6   3      867.68      814.98     26.54 o 
   2  -6   3      590.54      629.92     30.82 o 
   3  -6   3     3551.50     3508.01    107.45 o 
   4  -6   3     1642.73     1687.08     60.76 o 
   5  -6   3      621.43      593.13     39.30 o 
   6  -6   3     2663.24     2391.11     97.84 o 
   7  -6   3      176.58      158.47     24.52 o 
   8  -6   3      231.98      143.49     24.88 o 
  -7  -5   3      453.00      371.45     33.82 o 
  -6  -5   3     1816.80     1662.95     73.37 o 
  -5  -5   3       76.39       77.40     10.87 o 
  -4  -5   3      670.34      680.38     26.06 o 
  -3  -5   3     3947.11     3699.64     82.51 o 
  -2  -5   3     1198.10     1144.62     32.74 o 
  -1  -5   3      666.85      660.61     21.76 o 
   0  -5   3     2742.02     2741.27     61.23 o 
   1  -5   3     3942.87     4101.70    120.48 o 
   2  -5   3       82.51      111.89     12.74 o 
   3  -5   3     4093.46     4378.35    128.94 o 
   4  -5   3     3427.08     3575.86    110.04 o 
   5  -5   3        0.68        5.73      6.41 o 
   6  -5   3     1887.19     1900.25     71.35 o 
   7  -5   3      867.55      786.15     49.36 o 
   8  -5   3      119.15       97.82     20.63 o 
  -8  -4   3     1036.21     1111.56     61.33 o 
  -7  -4   3       67.69       54.12     15.95 o 
  -6  -4   3     2430.35     2249.01     87.08 o 
  -5  -4   3     2801.72     2619.94     93.04 o 
  -4  -4   3      511.74      519.52     21.32 o 
  -3  -4   3     3608.57     3600.31     78.76 o 
  -2  -4   3     4540.75     4234.87     70.49 o 
  -1  -4   3      589.07      530.31     39.02 o 
   0  -4   3     3962.79     3907.31    133.65 o 
   1  -4   3     6060.80     6289.36    175.06 o 
   2  -4   3      531.37      566.59     27.72 o 
   3  -4   3     3053.26     3153.48     97.78 o 
   4  -4   3     3878.96     4079.67    123.32 o 
   5  -4   3     2164.20     2218.39     78.58 o 
   6  -4   3      718.21      756.89     40.10 o 
   7  -4   3     2053.73     1965.91     77.94 o 
   8  -4   3      374.43      335.22     22.18 o 
  -8  -3   3      771.90      801.74     48.98 o 
  -7  -3   3      478.47      513.38     35.94 o 
  -6  -3   3      587.03      571.62     35.49 o 
  -5  -3   3     2871.87     2939.06     98.61 o 
  -4  -3   3     4088.04     4050.03     85.42 o 
  -3  -3   3     3955.86     4048.29     90.00 o 
  -2  -3   3     9045.82     8936.21    140.16 o 
  -1  -3   3     5970.40     5741.09    129.55 o 
   0  -3   3      132.66      128.99      5.57 o 
   1  -3   3     5214.61     5484.45    154.12 o 
   2  -3   3     6367.85     6749.75    187.35 o 
   3  -3   3        9.76       13.57      6.14 o 
   4  -3   3     5063.49     5356.55    157.29 o 
   5  -3   3     2656.18     2729.07     93.06 o 
   6  -3   3       81.70       79.60     14.98 o 
   7  -3   3      665.61      639.55     40.23 o 
   8  -3   3     1908.56     1748.44     77.88 o 
  -9  -2   3       64.74       45.99     16.09 o 
  -8  -2   3      320.51      337.11     30.08 o 
  -7  -2   3     1378.87     1393.01     61.44 o 
  -6  -2   3       55.18       79.31      9.82 o 
  -5  -2   3     2770.81     3063.46     70.24 o 
  -4  -2   3     4224.48     4486.10     93.69 o 
  -3  -2   3      261.44      289.26     11.99 o 
  -2  -2   3     4880.61     5094.59    130.10 o 
  -1  -2   3     7978.35     7817.25    122.12 o 
   0  -2   3     2953.51     2832.15     61.27 o 
   1  -2   3     1706.58     1698.40     55.80 o 
   2  -2   3    11476.40    11891.91    317.96 o 
   3  -2   3     1076.67     1256.59     49.66 o 
   4  -2   3     1169.09     1254.58     52.11 o 
   5  -2   3     3103.74     3329.84    111.19 o 
   6  -2   3      141.13      129.50     18.72 o 
   7  -2   3       22.95       33.43     13.12 o 
   8  -2   3     1263.38     1210.33     63.26 o 
  -9  -1   3      396.75      442.93     35.51 o 
  -8  -1   3      456.36      456.98     24.47 o 
  -7  -1   3     3897.90     4035.63    129.08 o 
  -6  -1   3      445.80      463.31     24.38 o 
  -5  -1   3      516.08      495.39     19.74 o 
  -4  -1   3     5675.26     6035.90    121.97 o 
  -3  -1   3      362.82      391.68     25.66 o 
  -2  -1   3      168.35      163.39     15.02 o 
  -1  -1   3     7224.16     6704.89    130.08 o 
   0  -1   3     1946.74     1935.84     57.69 o 
   1  -1   3     1940.95     2119.17     48.04 o 
   2  -1   3    16212.55    16892.31    445.24 o 
   3  -1   3     6181.18     6979.06    199.04 o 
   4  -1   3        0.09        3.61      5.62 o 
   5  -1   3      981.53     1072.76     51.74 o 
   6  -1   3     1664.99     1742.97     75.00 o 
   7  -1   3        4.50        2.54      8.95 o 
   8  -1   3      924.72      895.79     56.05 o 
  -8   0   3       12.55        2.43     10.13 o 
  -7   0   3     3133.70     3130.18     94.26 o 
  -6   0   3     1247.87     1310.29     38.39 o 
  -5   0   3        1.12       15.17      4.73 o 
  -4   0   3     3866.70     4128.42     86.55 o 
  -3   0   3     9435.02     9450.67    388.33 o 
  -2   0   3     8649.38     8515.32    224.74 o 
  -1   0   3     5190.45     5204.18    102.91 o 
   0   0   3     7588.69     7242.53    201.63 o 
   1   0   3        3.36        2.39      1.94 o 
   2   0   3     1744.78     1737.18     42.96 o 
   3   0   3     3704.70     3765.77    119.33 o 
   4   0   3      907.78      946.75     46.82 o 
   5   0   3     1329.96     1375.79     63.44 o 
   6   0   3     3821.76     4034.26    140.23 o 
   7   0   3      630.58      612.13     44.74 o 
  -9   1   3     1564.22     1665.74     82.43 o 
  -8   1   3      687.13      745.24     48.52 o 
  -7   1   3      830.83      870.64     49.61 o 
  -6   1   3     1490.22     1470.66     64.60 o 
  -5   1   3     1936.52     1964.37     47.78 o 
  -4   1   3      611.89      651.97     30.38 o 
  -3   1   3     1572.72     1356.99     32.75 o 
  -2   1   3     1425.86     1289.92     30.91 o 
  -1   1   3      300.59      320.82     20.42 o 
   0   1   3     9018.34     8643.41    136.21 o 
   1   1   3     5415.62     5255.35     86.93 o 
   2   1   3        9.64       13.30      3.27 o 
   3   1   3     2896.37     2888.69     98.89 o 
   4   1   3     2051.27     2260.82     86.78 o 
   5   1   3      270.19      244.87     26.68 o 
   6   1   3     1682.94     1608.96     76.45 o 
   7   1   3     1314.46     1394.06     74.30 o 
  -9   2   3      706.77      759.10     53.06 o 
  -8   2   3     1909.73     1882.93     86.04 o 
  -7   2   3        3.28       35.79     14.17 o 
  -6   2   3     3133.36     3117.70    113.16 o 
  -5   2   3     2788.26     2625.92     96.16 o 
  -4   2   3       26.10       21.85      8.77 o 
  -3   2   3     1675.90     1631.03     61.45 o 
  -2   2   3     2723.01     2563.97     54.59 o 
  -1   2   3        2.48        6.47      4.87 o 
   0   2   3     2645.42     2538.57     45.93 o 
   1   2   3     4016.11     3834.74     82.23 o 
   2   2   3      437.57      429.57     14.32 o 
   3   2   3     1246.74     1260.00     38.09 o 
   4   2   3     1513.13     1521.99     67.61 o 
   5   2   3      657.84      648.71     44.51 o 
   6   2   3      407.16      459.68     40.66 o 
   7   2   3     1343.70     1505.52     81.86 o 
  -9   3   3      603.29      551.50     45.76 o 
  -8   3   3     1785.15     1661.97     81.03 o 
  -7   3   3     1092.42      987.65     56.07 o 
  -6   3   3        4.45       12.53     10.15 o 
  -5   3   3     4136.25     4003.57    135.80 o 
  -4   3   3     2349.54     2182.94     81.96 o 
  -3   3   3       19.02       20.24      8.66 o 
  -2   3   3     4120.21     3847.74     85.44 o 
  -1   3   3     1642.38     1533.02     31.06 o 
   0   3   3     1777.69     1819.46     36.16 o 
   1   3   3     3209.42     2871.12    137.67 o 
   2   3   3     1688.46     1673.61     36.18 o 
   3   3   3      359.11      342.42     18.72 o 
   4   3   3     1113.42     1062.71     37.97 o 
   5   3   3     1944.03     1849.14     85.10 o 
   6   3   3       18.22       13.76     14.05 o 
  -8   4   3      974.27      900.19     57.91 o 
  -7   4   3      781.06      727.94     48.86 o 
  -6   4   3      165.36      144.87     22.46 o 
  -5   4   3      143.53      119.33     19.10 o 
  -4   4   3     4023.52     3685.04    125.27 o 
  -3   4   3      403.56      395.93     27.27 o 
  -2   4   3     1642.30     1601.56     44.72 o 
  -1   4   3     2753.36     2581.44    108.92 o 
   0   4   3      186.58      149.33     32.42 o 
   1   4   3      336.64      340.77     20.42 o 
   2   4   3     2630.47     2286.60    160.59 o 
   3   4   3      564.96      556.90     25.80 o 
   4   4   3     1000.45      982.18     37.71 o 
   5   4   3     2071.88     2029.53     92.59 o 
  -8   5   3       87.70       78.55     22.71 o 
  -7   5   3     1583.88     1489.47     76.25 o 
  -6   5   3      651.21      537.18     40.27 o 
  -5   5   3      245.48      218.56     25.18 o 
  -4   5   3     1102.72     1019.79     51.42 o 
  -3   5   3      487.76      477.19     22.87 o 
  -2   5   3      281.19      263.19     16.39 o 
  -1   5   3     1440.30     1457.81     75.65 o 
   0   5   3     1298.52     1316.27     58.32 o 
   1   5   3       50.16       48.80     12.26 o 
   2   5   3     1163.87     1208.48     56.78 o 
   3   5   3      725.75      742.18     31.44 o 
   4   5   3        4.89        5.45      6.77 o 
  -7   6   3     1010.08      933.17     59.13 o 
  -6   6   3     1643.41     1559.69     76.43 o 
  -5   6   3      209.74      220.44     26.67 o 
  -4   6   3      597.48      584.46     28.53 o 
  -3   6   3      804.92      814.95     33.11 o 
  -2   6   3       29.38       29.24     12.08 o 
  -1   6   3     1018.99     1063.67     54.31 o 
   0   6   3     1114.16     1248.77     60.60 o 
   1   6   3       61.01       61.17     15.69 o 
   2   6   3      755.93      743.45     45.38 o 
   3   6   3     1138.67     1213.64     62.51 o 
  -5   7   3      511.05      507.15     28.82 o 
  -4   7   3      116.10      131.92     15.98 o 
  -3   7   3     1443.43     1388.28     71.46 o 
  -2   7   3     1112.49     1236.08     64.87 o 
  -1   7   3        4.08        0.23      9.13 o 
   0   7   3      906.40      998.74     56.68 o 
   1   7   3      409.94      458.08     37.44 o 
  -1 -10   4      873.93     1017.23     57.21 o 
   0 -10   4      862.99      951.10     54.37 o 
   1 -10   4       25.29       10.15     11.65 o 
   2 -10   4     1058.62     1320.99     70.53 o 
   3 -10   4      998.53     1292.04     72.64 o 
  -3  -9   4     1531.69     1619.14     65.22 o 
  -2  -9   4      492.45      528.02     26.06 o 
  -1  -9   4      159.72      177.67     15.59 o 
   0  -9   4      391.09      435.82     32.64 o 
   1  -9   4      519.21      553.51     37.83 o 
   2  -9   4       88.70       66.57     17.59 o 
   3  -9   4     1883.97     2034.56     91.07 o 
   5  -9   4      111.26       91.18     19.47 o 
  -5  -8   4      625.10      621.04     30.18 o 
  -4  -8   4       27.53       31.89      9.00 o 
  -3  -8   4     1150.14     1207.62     40.80 o 
  -2  -8   4     1956.67     2047.76     56.71 o 
  -1  -8   4        4.86        8.19      5.55 o 
   0  -8   4     1501.29     1463.79     43.15 o 
   1  -8   4     1932.41     1933.82     52.68 o 
   2  -8   4      170.53      192.45     22.91 o 
   3  -8   4      604.35      577.15     35.85 o 
   4  -8   4     1413.85     1308.90     61.87 o 
   5  -8   4      122.48      105.14     19.35 o 
   6  -8   4      673.55      637.15     44.70 o 
  -6  -7   4      559.10      509.82     39.93 o 
  -5  -7   4     1427.66     1383.82     46.27 o 
  -4  -7   4     1144.16     1117.97     38.45 o 
  -3  -7   4      196.88      191.25     14.28 o 
  -2  -7   4     1956.89     1939.64     52.20 o 
  -1  -7   4     1494.38     1523.68     42.91 o 
   0  -7   4      244.62      242.74     14.44 o 
   1  -7   4     2515.15     2401.27     59.45 o 
   2  -7   4      983.95      926.69     42.63 o 
   3  -7   4      187.41      200.26     19.42 o 
   4  -7   4     2745.00     2596.86     87.73 o 
   6  -7   4      145.07      115.88     21.37 o 
   7  -7   4     1382.13     1235.40     66.45 o 
  -7  -6   4     1431.43     1329.03     68.95 o 
  -6  -6   4       26.19       27.83     12.49 o 
  -5  -6   4     1366.63     1272.05     42.07 o 
  -4  -6   4     1867.26     1754.15     49.70 o 
  -3  -6   4       44.98       45.96      7.95 o 
  -2  -6   4     1390.86     1390.63     39.36 o 
  -1  -6   4     1561.11     1490.57     40.10 o 
   0  -6   4      242.48      239.25     13.03 o 
   1  -6   4      971.67      973.76     30.03 o 
   2  -6   4     3782.19     3795.78    118.08 o 
   3  -6   4     1020.75     1097.55     47.44 o 
   4  -6   4      455.21      438.47     27.33 o 
   5  -6   4     2638.53     2571.00     89.18 o 
   6  -6   4       24.68       22.32      9.34 o 
  -7  -5   4     1786.87     1482.15     70.81 o 
  -6  -5   4      683.02      644.56     41.09 o 
  -5  -5   4     1409.97     1242.27     57.12 o 
  -4  -5   4     6606.86     6595.44    138.01 o 
  -3  -5   4      723.75      729.65     25.26 o 
  -2  -5   4        3.53       16.14      4.64 o 
  -1  -5   4     2077.77     1949.94     46.81 o 
   0  -5   4     1563.92     1524.76     38.55 o 
   1  -5   4       40.03       50.31     10.34 o 
   2  -5   4     4091.39     4316.00    130.89 o 
   3  -5   4      388.85      406.11     25.63 o 
   4  -5   4      370.64      323.24     23.50 o 
   5  -5   4      657.43      676.38     36.90 o 
   6  -5   4     1187.85     1094.40     51.70 o 
   7  -5   4        1.58       -3.85      8.11 o 
  -8  -4   4       15.35        5.71     11.58 o 
  -7  -4   4     2314.08     2038.75     84.02 o 
  -6  -4   4     1144.15     1104.15     53.60 o 
  -5  -4   4      120.19      129.87     17.52 o 
  -4  -4   4     2742.25     2798.01     94.72 o 
  -3  -4   4     3174.70     3043.86     54.18 o 
  -2  -4   4      415.65      406.48     11.98 o 
  -1  -4   4     5023.49     4822.90     94.11 o 
   0  -4   4    10421.57    10181.36    195.58 o 
   1  -4   4      611.77      656.05     31.98 o 
   2  -4   4     2098.64     2239.62     76.33 o 
   3  -4   4     3057.88     3192.78    102.51 o 
   4  -4   4        2.10        5.06      5.53 o 
   5  -4   4     1360.62     1387.21     58.88 o 
   6  -4   4      849.70      757.91     42.31 o 
   7  -4   4      420.30      424.49     33.27 o 
   8  -4   4      592.78      434.75     35.90 o 
  -8  -3   4      208.56      197.18     24.98 o 
  -7  -3   4     1005.67      877.37     47.44 o 
  -6  -3   4     2409.03     2478.96     89.18 o 
  -5  -3   4     2358.79     2262.88     54.89 o 
  -4  -3   4       88.16       94.09      8.34 o 
  -3  -3   4     2238.13     2225.66     70.01 o 
  -2  -3   4     2664.46     2697.34     47.26 o 
  -1  -3   4      913.27      854.36     18.30 o 
   0  -3   4     5939.22     5656.20    121.24 o 
   1  -3   4     5766.97     6130.75    174.84 o 
   2  -3   4       54.29       46.99      9.93 o 
   3  -3   4     3680.27     3660.11    115.16 o 
   4  -3   4     2894.45     2967.86     99.95 o 
   5  -3   4       65.40       57.05     12.99 o 
   6  -3   4     3317.62     3045.31    108.99 o 
   7  -3   4      845.87      800.92     47.60 o 
   8  -3   4        3.85        6.78     11.08 o 
  -9  -2   4     1076.76     1053.47     56.98 o 
  -8  -2   4     1270.51     1224.02     58.68 o 
  -7  -2   4      381.24      364.08     27.94 o 
  -6  -2   4     2300.61     2372.96     59.62 o 
  -5  -2   4     3586.54     3730.82     82.64 o 
  -4  -2   4       92.79       95.27      9.55 o 
  -3  -2   4     2008.37     2027.35     49.13 o 
  -2  -2   4     6622.50     6181.46    208.62 o 
  -1  -2   4      546.15      528.56     30.97 o 
   0  -2   4      936.52      852.19     40.71 o 
   1  -2   4     1582.44     1491.32     38.41 o 
   2  -2   4      920.46     1031.06     44.13 o 
   3  -2   4     1852.56     1968.76     72.44 o 
   4  -2   4     2026.87     2132.65     79.66 o 
   5  -2   4      649.20      641.16     38.80 o 
   6  -2   4     1019.42     1091.51     56.30 o 
   7  -2   4     2844.72     2618.81    104.07 o 
  -8  -1   4     2661.02     2679.32     84.95 o 
  -7  -1   4      510.54      512.23     23.58 o 
  -6  -1   4      867.23      881.28     48.92 o 
  -5  -1   4     2900.10     3078.39     70.36 o 
  -4  -1   4       33.57       25.64      6.96 o 
  -3  -1   4      592.29      618.39     35.21 o 
  -2  -1   4    10148.49    10506.95    202.12 o 
  -1  -1   4     7280.84     7325.51    144.08 o 
   0  -1   4     2279.81     2377.92    158.25 o 
   1  -1   4     6599.86     6446.33    158.15 o 
   2  -1   4     1502.50     1357.61     37.23 o 
   3  -1   4       13.87       18.38      8.14 o 
   4  -1   4      755.12      825.40     43.83 o 
   5  -1   4     2384.81     2576.40     97.98 o 
   6  -1   4       39.24       41.21     13.60 o 
   7  -1   4     1180.97     1182.39     64.78 o 
  -9   0   4        0.14        0.72     12.51 o 
  -8   0   4     1861.32     1849.57     82.25 o 
  -7   0   4     1393.51     1382.83     64.59 o 
  -6   0   4       32.88       35.94      7.32 o 
  -5   0   4     1907.43     2092.93     57.88 o 
  -4   0   4     5419.52     5611.23    114.57 o 
  -3   0   4       10.69        8.73      5.70 o 
  -2   0   4     5543.69     5205.18    132.07 o 
  -1   0   4     8798.19     8726.84    148.66 o 
   0   0   4      189.92      170.24      7.11 o 
   1   0   4     1395.34     1349.34     38.90 o 
   2   0   4     4458.16     4520.44     97.76 o 
   3   0   4       97.19       87.73     14.98 o 
   4   0   4     1031.81     1058.26     53.53 o 
   5   0   4     4864.79     4859.33    161.17 o 
   6   0   4      631.49      615.46     44.27 o 
   7   0   4      326.31      279.70     32.96 o 
  -9   1   4       26.72       37.35     17.41 o 
  -8   1   4       69.05       74.97     19.24 o 
  -7   1   4     1830.13     1799.28     78.64 o 
  -6   1   4     1449.41     1447.91     64.80 o 
  -5   1   4      210.46      195.80     20.31 o 
  -4   1   4     3537.31     3258.92     87.14 o 
  -3   1   4     1207.71     1182.12     30.85 o 
  -2   1   4     2396.60     2565.38     85.72 o 
  -1   1   4     4920.29     4941.95     81.91 o 
   0   1   4     1653.34     1617.43     32.19 o 
   1   1   4        5.07       16.90      6.29 o 
   2   1   4     4532.17     4497.64     79.11 o 
   3   1   4     2699.25     2715.26     97.93 o 
   4   1   4       64.77       49.00     13.55 o 
   5   1   4     2414.80     2526.53    102.29 o 
   6   1   4      781.21      792.35     52.72 o 
  -9   2   4      347.64      249.35     32.46 o 
  -8   2   4      133.65      113.69     22.19 o 
  -7   2   4      746.34      665.91     44.17 o 
  -6   2   4     1229.39     1140.44     56.91 o 
  -5   2   4       24.45       13.14      8.46 o 
  -4   2   4     5229.96     4889.57    154.96 o 
  -3   2   4     3950.93     3853.03    124.74 o 
  -2   2   4      541.38      498.40     19.13 o 
  -1   2   4     1641.80     1638.44     32.94 o 
   0   2   4     2135.95     2152.45     44.61 o 
   1   2   4      815.82      784.67     21.02 o 
   2   2   4     2662.36     2754.80     53.76 o 
   3   2   4     2554.41     2611.80     66.37 o 
   4   2   4      247.76      281.24     28.78 o 
   5   2   4      593.23      648.78     46.49 o 
   6   2   4      957.96      879.46     58.65 o 
  -8   3   4      819.94      710.26     50.07 o 
  -7   3   4      673.18      549.07     40.86 o 
  -6   3   4      808.90      682.29     43.15 o 
  -5   3   4      281.05      300.78     26.65 o 
  -4   3   4     1009.71      888.68     45.40 o 
  -3   3   4     4273.94     4108.10    133.95 o 
  -2   3   4     1481.43     1435.57     40.50 o 
  -1   3   4      645.12      640.40     23.04 o 
   0   3   4     3895.84     3754.95     67.44 o 
   1   3   4     1898.03     1890.08     40.16 o 
   2   3   4        1.14        3.85      3.73 o 
   3   3   4     2280.89     2261.98     61.10 o 
   4   3   4     2540.80     2387.56    121.74 o 
   5   3   4       76.11       58.23     19.31 o 
  -8   4   4      853.96      815.70     55.01 o 
  -7   4   4       27.41       43.56     16.05 o 
  -6   4   4     1279.89     1089.98     58.66 o 
  -5   4   4     1713.82     1594.95     70.99 o 
  -4   4   4        3.73       10.38      9.40 o 
  -3   4   4     1728.57     1707.83     49.53 o 
  -2   4   4     1578.25     1613.45     46.88 o 
  -1   4   4       13.85       20.16      8.15 o 
   0   4   4     1060.85     1054.73     35.83 o 
   1   4   4     2965.40     2976.02    103.47 o 
   2   4   4      401.96      354.94     19.86 o 
   3   4   4      333.57      342.42     20.84 o 
   4   4   4     1979.00     2006.73     61.30 o 
  -7   5   4      142.12      113.19     23.19 o 
  -6   5   4      627.97      513.87     39.84 o 
  -5   5   4     2200.13     2014.27     85.56 o 
  -4   5   4      476.41      492.96     25.49 o 
  -3   5   4      155.95      171.83     37.73 o 
  -2   5   4     1334.15     1401.38     43.90 o 
  -1   5   4     1127.92     1135.77     37.48 o 
   0   5   4      119.82      107.72     17.22 o 
   1   5   4     1308.79     1379.09     63.26 o 
   2   5   4      874.22      783.61     45.24 o 
   3   5   4      112.37      100.29     19.02 o 
  -6   6   4        1.02        9.99     12.12 o 
  -5   6   4      974.30      890.05    117.62 o 
  -4   6   4      794.18      882.48     37.21 o 
  -3   6   4        1.32        3.48      6.48 o 
  -2   6   4      574.04      644.60     42.41 o 
  -1   6   4     2061.93     2381.98     95.14 o 
   0   6   4       74.18       87.98     18.16 o 
   1   6   4     1026.50     1160.84     60.61 o 
  -3   7   4      520.19      680.19     48.50 o 
  -2   7   4       61.79       75.63     19.99 o 
  -1 -10   5      733.16      801.92     33.87 o 
   0 -10   5        0.51        7.10      9.97 o 
   1 -10   5      603.20      694.31     45.26 o 
   2 -10   5     1269.86     1515.95     74.21 o 
   3 -10   5      224.61      245.00     32.39 o 
  -4  -9   5      698.20      775.68     34.33 o 
  -3  -9   5       90.14       92.10     16.96 o 
  -2  -9   5      179.00      182.16     15.97 o 
  -1  -9   5      948.26     1043.73     37.30 o 
   0  -9   5      315.23      314.95     18.91 o 
   1  -9   5      204.50      222.49     16.17 o 
   2  -9   5     1612.14     1766.03     76.92 o 
   3  -9   5      789.95      904.63     54.46 o 
   5  -9   5     1692.51     1700.37     77.29 o 
  -5  -8   5        6.05       15.22      7.73 o 
  -4  -8   5     1028.14     1093.43     46.08 o 
  -3  -8   5      332.01      323.25     24.64 o 
  -2  -8   5       43.49       40.53      8.60 o 
  -1  -8   5     1396.58     1415.16     42.90 o 
   0  -8   5     1973.59     1865.03     76.60 o 
   1  -8   5        2.86        5.87      5.29 o 
   2  -8   5     1147.45     1176.58     45.97 o 
   3  -8   5     1270.17     1376.67     59.63 o 
   6  -8   5     1308.92     1283.45     66.54 o 
  -6  -7   5     1541.74     1462.89     71.91 o 
  -5  -7   5      473.50      471.64     30.10 o 
  -4  -7   5      316.17      336.97     19.37 o 
  -3  -7   5     1659.29     1666.63     47.68 o 
  -2  -7   5      975.89     1007.90     38.80 o 
  -1  -7   5      503.98      485.85     20.95 o 
   0  -7   5     2516.55     2405.56     59.33 o 
   1  -7   5      390.56      395.77     18.64 o 
   2  -7   5     1492.62     1508.49     61.69 o 
   3  -7   5     2052.31     1701.68     68.04 o 
   4  -7   5     1006.53     1000.33     47.16 o 
   5  -7   5      156.27      145.07     18.33 o 
  -7  -6   5        1.76        4.53     11.44 o 
  -6  -6   5      121.86      123.52     21.67 o 
  -5  -6   5     1017.61      991.08     52.90 o 
  -4  -6   5      160.93      146.01     12.80 o 
  -3  -6   5     1568.78     1658.49     45.63 o 
  -2  -6   5     2490.00     2472.39     65.99 o 
  -1  -6   5       17.34       23.43     10.45 o 
   0  -6   5     1842.93     1777.81     68.60 o 
   1  -6   5     3946.11     3776.09     83.27 o 
   2  -6   5      400.68      386.34     27.08 o 
   3  -6   5     3125.94     3029.94    102.69 o 
   4  -6   5     1331.68     1354.93     57.68 o 
   5  -6   5      130.24      124.63     17.34 o 
   6  -6   5      566.81      526.57     35.65 o 
   7  -6   5     1652.17     1598.31     70.87 o 
  -7  -5   5      150.91      166.49     25.04 o 
  -6  -5   5      448.51      428.16     33.22 o 
  -5  -5   5     1568.87     1595.61     68.22 o 
  -4  -5   5      220.84      224.18     21.67 o 
  -3  -5   5      272.17      255.22     13.82 o 
  -2  -5   5     1364.82     1303.06     27.89 o 
  -1  -5   5      747.39      724.45     23.21 o 
   0  -5   5     1012.79      952.66     27.31 o 
   1  -5   5     3153.80     3243.42    105.43 o 
   2  -5   5      767.65      765.32     38.98 o 
   3  -5   5     1001.13     1054.25     47.89 o 
   4  -5   5     4636.08     4614.11    144.44 o 
   5  -5   5     1898.47     1853.10     74.14 o 
   6  -5   5       10.10       15.78      9.81 o 
   7  -5   5      868.73      822.70     48.43 o 
  -8  -4   5     1460.88     1347.55     67.16 o 
  -7  -4   5      741.36      654.08     42.20 o 
  -6  -4   5        3.41        7.91      8.66 o 
  -5  -4   5     1737.43     1563.06     64.59 o 
  -4  -4   5     2166.36     2005.14     74.59 o 
  -3  -4   5      156.82      148.27      9.96 o 
  -2  -4   5     4207.07     4184.00    118.55 o 
  -1  -4   5     3441.55     3396.27     59.07 o 
   0  -4   5       33.71       39.06      3.97 o 
   1  -4   5     2119.89     2055.88     73.89 o 
   2  -4   5     2184.01     2278.58     81.21 o 
   3  -4   5       10.15       17.39      8.00 o 
   4  -4   5      926.93      890.90     44.81 o 
   5  -4   5     5508.51     5178.68    163.19 o 
   6  -4   5      219.16      202.62     23.89 o 
   7  -4   5      906.14      844.05     50.52 o 
  -8  -3   5      437.53      383.73     32.62 o 
  -7  -3   5     1119.87     1162.22     56.19 o 
  -6  -3   5      206.51      214.50     21.35 o 
  -5  -3   5      454.45      489.84     20.42 o 
  -4  -3   5     3443.32     3536.98     88.11 o 
  -3  -3   5     3059.03     3140.75     82.93 o 
  -2  -3   5      845.83      831.20     27.69 o 
  -1  -3   5     7057.56     7350.65    191.13 o 
   0  -3   5      320.61      243.97     13.33 o 
   1  -3   5      156.15      136.78     10.49 o 
   2  -3   5     3732.35     3666.81    117.13 o 
   3  -3   5     2551.44     2419.86     86.56 o 
   4  -3   5        9.49        7.89      7.14 o 
   5  -3   5     3062.37     2828.48    103.31 o 
   6  -3   5      905.02      894.07     50.93 o 
   7  -3   5       90.83       92.45     20.42 o 
  -8  -2   5        4.35       11.17     10.56 o 
  -7  -2   5     1137.03     1122.26     63.44 o 
  -6  -2   5     2092.98     2105.09     82.57 o 
  -5  -2   5       85.05       98.15     10.25 o 
  -4  -2   5     3758.53     3946.89     86.37 o 
  -3  -2   5     2066.55     2033.84     58.69 o 
  -2  -2   5      156.18      165.65     10.45 o 
  -1  -2   5     1545.55     1459.56     38.19 o 
   0  -2   5     2200.46     2193.39     53.09 o 
   1  -2   5       79.53       82.33      8.60 o 
   2  -2   5     3868.81     3932.20    124.70 o 
   3  -2   5     2586.37     2544.69     91.52 o 
   4  -2   5     1038.53     1054.25     52.69 o 
   5  -2   5      972.74      963.54     51.92 o 
   6  -2   5     1446.37     1546.74     73.61 o 
   7  -2   5      443.97      470.41     39.51 o 
  -8  -1   5      498.69      540.89     39.25 o 
  -7  -1   5      883.06      912.64     32.72 o 
  -6  -1   5     2603.48     2640.32     64.97 o 
  -5  -1   5     1590.80     1684.21     45.04 o 
  -4  -1   5     1238.26     1267.14     49.44 o 
  -3  -1   5     4536.23     4622.89     97.90 o 
  -2  -1   5     1077.99     1115.04     41.64 o 
  -1  -1   5     1654.72     1649.99     42.05 o 
   0  -1   5     4305.27     4114.87     89.17 o 
   1  -1   5     2441.75     2403.13     58.19 o 
   2  -1   5      542.40      564.53     22.74 o 
   3  -1   5     2222.57     2270.20     85.92 o 
   4  -1   5     1369.29     1355.53     62.89 o 
   5  -1   5      195.29      222.63     26.40 o 
   6  -1   5      748.58      765.29     49.88 o 
  -9   0   5      557.36      512.02     41.45 o 
  -8   0   5      350.08      305.83     30.15 o 
  -7   0   5       81.16       95.39     18.45 o 
  -6   0   5     3043.90     2886.32    104.75 o 
  -5   0   5     5090.46     4958.50    158.15 o 
  -4   0   5      625.55      645.29     22.97 o 
  -3   0   5     2511.98     2484.22     58.01 o 
  -2   0   5     4607.64     4544.54     76.45 o 
  -1   0   5      355.24      344.23     10.96 o 
   0   0   5      865.88      805.81     19.81 o 
   1   0   5     4359.44     4070.14     71.50 o 
   2   0   5      115.59      103.39     10.71 o 
   3   0   5     1331.76     1327.67     60.76 o 
   4   0   5     3340.53     3261.51    118.92 o 
   5   0   5        9.17       38.96     15.23 o 
   6   0   5      877.31      826.69     54.74 o 
  -9   1   5      448.66      401.16     37.85 o 
  -8   1   5     1513.18     1418.99     71.10 o 
  -7   1   5      105.73       94.80     19.24 o 
  -6   1   5      376.35      392.14     30.66 o 
  -5   1   5     3318.34     3223.70    113.32 o 
  -4   1   5      294.93      266.17     22.84 o 
  -3   1   5     1040.66     1032.98     47.76 o 
  -2   1   5     3111.28     2896.08     59.19 o 
  -1   1   5     1413.90     1372.90     50.61 o 
   0   1   5       39.69       44.94      5.34 o 
   1   1   5     2791.72     2762.40     52.84 o 
   2   1   5     4989.67     4849.21     86.31 o 
   3   1   5        0.66        6.98      8.21 o 
   4   1   5     1324.86     1356.66     67.34 o 
   5   1   5      317.19      289.22     32.61 o 
  -8   2   5     2475.65     2193.52     96.24 o 
  -7   2   5     2134.28     1876.56     83.16 o 
  -6   2   5       96.20       91.45     17.99 o 
  -5   2   5     2691.62     2300.16     89.66 o 
  -4   2   5     2248.91     2173.70     84.47 o 
  -3   2   5       13.44        8.43      7.10 o 
  -2   2   5      779.57      725.97     36.64 o 
  -1   2   5     2873.11     2665.59     62.84 o 
   0   2   5       18.68       19.84      4.31 o 
   1   2   5     1319.33     1334.06     31.61 o 
   2   2   5     1121.27     1121.32     29.21 o 
   3   2   5      296.10      313.68     18.88 o 
   4   2   5      496.78      516.93     40.71 o 
   5   2   5     1055.00     1065.15     63.60 o 
  -8   3   5      731.60      616.25     46.37 o 
  -7   3   5     2186.06     2010.39     88.84 o 
  -6   3   5      652.41      589.66     40.80 o 
  -5   3   5      356.61      354.34     29.94 o 
  -4   3   5     2576.37     2487.71     95.73 o 
  -3   3   5     1562.96     1517.01     44.81 o 
  -2   3   5      292.94      270.71     16.33 o 
  -1   3   5     3827.47     3852.01     87.74 o 
   0   3   5     1357.40     1369.33     44.70 o 
   1   3   5      146.49      163.77     10.45 o 
   2   3   5     1458.17     1543.75     56.03 o 
   3   3   5      146.29      136.49     14.42 o 
   4   3   5        8.13       19.58     14.82 o 
  -7   4   5     1092.37     1019.66     59.83 o 
  -6   4   5     1098.86     1022.81     57.70 o 
  -5   4   5        2.45       12.67     10.04 o 
  -4   4   5     1218.91     1282.63     43.64 o 
  -3   4   5     1495.84     1570.65     48.17 o 
  -2   4   5      482.07      442.57     21.67 o 
  -1   4   5     1460.53     1521.73     45.14 o 
   0   4   5     1858.80     1925.52     53.08 o 
   1   4   5      546.16      608.45     36.92 o 
   2   4   5      531.76      624.64     39.05 o 
  -6   5   5     1155.32     1182.19     65.07 o 
  -5   5   5      372.17      383.15     27.92 o 
  -4   5   5      481.89      528.21     27.53 o 
  -3   5   5      954.35     1115.03     40.69 o 
  -2   5   5      731.49      770.92     31.46 o 
  -1   5   5       36.73       68.70     15.68 o 
   0   5   5      930.68     1056.97     54.28 o 
   1   5   5      777.57      876.80     49.36 o 
  -4   6   5       14.04       18.61      9.54 o 
  -3   6   5      742.38      861.16     52.17 o 
  -2   6   5     1424.01     1689.24     77.62 o 
  -1   6   5        1.65        8.63     11.53 o 
  -1 -10   6        2.11       11.58     10.95 o 
   0 -10   6      885.58      930.43     52.11 o 
  -3  -9   6      423.57      408.92     35.22 o 
  -2  -9   6     1061.89     1103.49     59.16 o 
  -1  -9   6      380.42      372.60     31.10 o 
   0  -9   6      432.75      398.87     31.94 o 
   1  -9   6     1445.93     1513.29     66.90 o 
   2  -9   6      431.71      509.23     35.42 o 
  -5  -8   6     1146.03     1159.70     64.00 o 
  -4  -8   6      376.99      397.85     34.25 o 
  -3  -8   6       43.04       60.11     16.18 o 
  -2  -8   6     2114.20     2213.51     89.09 o 
  -1  -8   6     2283.95     2196.07     85.53 o 
   0  -8   6       33.40       26.79     10.88 o 
   1  -8   6     2587.24     2547.55     93.56 o 
   2  -8   6     1915.60     1919.31     76.92 o 
   3  -8   6        4.65       14.76      9.40 o 
   4  -8   6      166.88      177.30     20.71 o 
  -6  -7   6      127.20      144.47     24.54 o 
  -5  -7   6      400.86      413.40     34.86 o 
  -4  -7   6     1353.46     1318.26     63.62 o 
  -3  -7   6      589.92      602.85     38.98 o 
  -2  -7   6      614.65      592.93     38.05 o 
  -1  -7   6     2570.25     2418.11     89.59 o 
   0  -7   6      121.95      116.61     17.22 o 
   1  -7   6      553.36      561.34     34.95 o 
   2  -7   6     5290.71     4968.15    157.14 o 
   3  -7   6     2096.00     2084.46     81.78 o 
   4  -7   6       99.52       86.99     15.87 o 
   5  -7   6     1917.28     1792.36     73.57 o 
   6  -7   6      776.63      744.98     44.36 o 
  -7  -6   6      616.27      644.06     45.40 o 
  -6  -6   6      471.85      388.20     33.48 o 
  -5  -6   6      104.30      116.99     20.40 o 
  -4  -6   6     2328.69     2233.51     87.19 o 
  -3  -6   6     1745.55     1629.70     68.52 o 
  -2  -6   6       48.13       44.20     12.28 o 
  -1  -6   6     2022.79     1901.70     74.16 o 
   0  -6   6     2121.49     1957.81     75.66 o 
   1  -6   6      289.28      301.85     25.11 o 
   2  -6   6      691.73      746.30     41.39 o 
   3  -6   6     2320.45     2311.68     85.65 o 
   4  -6   6      658.43      635.00     38.26 o 
   5  -6   6     1867.38     1581.02     68.99 o 
   6  -6   6     1322.26     1471.77     68.00 o 
  -7  -5   6      890.55      759.53     47.41 o 
  -6  -5   6     1678.58     1642.80     72.50 o 
  -5  -5   6      250.88      239.45     24.34 o 
  -4  -5   6      711.46      571.22     35.86 o 
  -3  -5   6     2882.08     2650.31     94.28 o 
  -2  -5   6      308.35      327.09     23.20 o 
  -1  -5   6     2245.63     2287.88     56.73 o 
   0  -5   6     2952.49     2696.02     93.88 o 
   1  -5   6     1632.25     1581.85     64.78 o 
   2  -5   6      644.88      563.47     35.02 o 
   3  -5   6     1096.07     1040.65     50.27 o 
   4  -5   6     1410.51     1365.56     61.33 o 
   5  -5   6      113.72       98.07     17.43 o 
   6  -5   6     1189.13     1097.99     57.61 o 
  -8  -4   6      772.38      756.66     48.43 o 
  -7  -4   6       50.40       36.96     13.64 o 
  -6  -4   6     1634.48     1578.77     68.47 o 
  -5  -4   6     1097.61     1021.08     50.04 o 
  -4  -4   6       57.25       54.18      8.05 o 
  -3  -4   6     2621.83     2459.26     59.69 o 
  -2  -4   6     3843.73     3876.91     86.24 o 
  -1  -4   6      203.28      209.12     13.57 o 
   0  -4   6     4864.99     4792.15    176.17 o 
   1  -4   6     3765.91     3672.37    120.21 o 
   2  -4   6       67.65       72.00     14.08 o 
   3  -4   6      955.39      941.44     47.80 o 
   4  -4   6     2924.79     2698.72     99.47 o 
   5  -4   6       15.68       12.74      9.65 o 
   6  -4   6      954.00      832.70     50.13 o 
  -8  -3   6     1021.80      930.52     51.33 o 
  -7  -3   6      433.31      356.01     29.22 o 
  -6  -3   6      193.71      190.41     21.51 o 
  -5  -3   6     3432.31     3593.13    139.46 o 
  -4  -3   6      535.65      539.02     21.77 o 
  -3  -3   6     1037.22     1061.53     32.47 o 
  -2  -3   6     2552.32     2563.06     80.33 o 
  -1  -3   6      596.57      576.45     25.09 o 
   0  -3   6      171.54      165.22     12.00 o 
   1  -3   6     5131.19     5167.22    112.42 o 
   2  -3   6     1757.23     1684.39     68.15 o 
   3  -3   6      385.31      381.20     29.03 o 
   4  -3   6     3468.08     3381.83    119.01 o 
   5  -3   6      800.55      731.27     45.53 o 
   6  -3   6       49.14       38.87     15.44 o 
  -7  -2   6     1053.52     1132.86     65.12 o 
  -6  -2   6        8.61        7.40      5.92 o 
  -5  -2   6     2125.10     2243.38     57.86 o 
  -4  -2   6     1613.58     1620.88     54.93 o 
  -3  -2   6       37.81       41.63      7.37 o 
  -2  -2   6      978.31      964.98     32.69 o 
  -1  -2   6     2364.95     2182.58     54.38 o 
   0  -2   6      345.65      314.74     33.93 o 
   1  -2   6     1634.79     1561.85     44.06 o 
   2  -2   6     2323.60     2225.41     58.34 o 
   3  -2   6        5.19        5.60      7.10 o 
   4  -2   6     2688.32     2530.77     98.20 o 
   5  -2   6     1413.89     1429.37     69.81 o 
   6  -2   6      371.42      358.69     34.97 o 
  -8  -1   6      566.22      566.78     40.77 o 
  -7  -1   6     1639.29     1606.97     71.53 o 
  -6  -1   6      168.64      179.94     21.85 o 
  -5  -1   6     1066.22     1110.82     35.49 o 
  -4  -1   6     1728.06     1664.90     45.50 o 
  -3  -1   6      149.05      168.01     11.90 o 
  -2  -1   6     1367.31     1345.45     38.12 o 
  -1  -1   6     4127.05     3969.32    175.75 o 
   0  -1   6     2651.09     2395.17     59.48 o 
   1  -1   6      247.46      254.06     14.96 o 
   2  -1   6     2644.69     2542.79     65.16 o 
   3  -1   6      435.10      466.76     34.15 o 
   4  -1   6      270.19      279.52     28.04 o 
   5  -1   6     1752.69     1768.99     82.88 o 
   6  -1   6      552.35      511.09     42.93 o 
  -8   0   6       61.57       49.61     16.39 o 
  -7   0   6     1542.10     1351.76     65.57 o 
  -6   0   6     1989.53     1974.36     82.23 o 
  -5   0   6       93.32       95.08     17.14 o 
  -4   0   6     1386.46     1355.80     60.18 o 
  -3   0   6     1759.96     1688.79     44.74 o 
  -2   0   6       47.89       44.20     10.73 o 
  -1   0   6     2861.02     2562.49     61.76 o 
   0   0   6      377.55      318.06     38.21 o 
   1   0   6        1.87        3.52      4.01 o 
   2   0   6     2408.48     2403.92     63.10 o 
   3   0   6     3205.87     2844.39    106.61 o 
   4   0   6      206.64      184.78     25.47 o 
   5   0   6      862.74      878.25     56.10 o 
  -8   1   6      458.30      354.38     33.95 o 
  -7   1   6      315.65      315.13     30.15 o 
  -6   1   6     1163.62     1155.80     59.38 o 
  -5   1   6      419.93      377.11     30.80 o 
  -4   1   6      799.91      770.76     43.67 o 
  -3   1   6     1820.80     1675.98     69.17 o 
  -2   1   6     1658.03     1548.51     64.09 o 
  -1   1   6      239.58      220.23     13.74 o 
   0   1   6     2344.55     2363.82     78.87 o 
   1   1   6      338.35      344.25     33.61 o 
   2   1   6      619.68      611.19     26.47 o 
   3   1   6      991.39     1030.58     56.28 o 
   4   1   6      790.32      886.05     54.96 o 
  -8   2   6      730.69      683.23     48.53 o 
  -7   2   6       87.64       58.82     18.13 o 
  -6   2   6     1283.87     1317.34     66.22 o 
  -5   2   6      924.51      896.66     51.31 o 
  -4   2   6       23.70       21.28     11.42 o 
  -3   2   6      623.43      664.10     39.82 o 
  -2   2   6     2587.28     2332.44     88.19 o 
  -1   2   6        0.23        3.26      6.28 o 
   0   2   6      954.29      906.04     45.28 o 
   1   2   6     1952.81     1908.23     53.15 o 
   2   2   6      185.44      180.62     15.32 o 
   3   2   6      784.20      841.67     51.52 o 
   4   2   6      992.41     1062.33     62.51 o 
  -7   3   6      241.05      225.47     28.97 o 
  -6   3   6      186.77      186.96     26.13 o 
  -5   3   6     1471.50     1464.70     71.33 o 
  -4   3   6      237.70      244.94     26.04 o 
  -3   3   6      155.62      156.84     20.90 o 
  -2   3   6     2379.44     2345.69     90.61 o 
  -1   3   6      342.28      344.95     27.26 o 
   0   3   6      334.13      339.25     27.31 o 
   1   3   6     1641.72     1750.16     72.39 o 
   3   3   6       29.21       46.76     16.75 o 
  -6   4   6       58.85       43.79     16.88 o 
  -5   4   6      980.74     1021.47     59.16 o 
  -4   4   6     1308.88     1308.34     66.57 o 
  -3   4   6       13.74       17.84     10.86 o 
  -2   4   6      819.21      862.21     48.78 o 
  -1   4   6      355.04      386.86     30.51 o 
   0   4   6       99.71       77.44     16.21 o 
  -4   5   6      972.35     1101.89     61.87 o 
  -3   5   6      434.26      500.57     38.51 o 
  -2   5   6      133.00      152.06     22.42 o 
   0 -10   7     1155.83     1160.49     61.72 o 
   1 -10   7       14.01        4.87     11.44 o 
  -3  -9   7      715.11      824.92     53.04 o 
  -2  -9   7       61.18       77.62     18.83 o 
  -1  -9   7      185.12      219.30     26.49 o 
   0  -9   7      940.54      894.51     51.40 o 
   1  -9   7      968.68      953.64     51.84 o 
   2  -9   7      497.02      543.38     39.19 o 
   3  -9   7      963.99      987.84     54.17 o 
  -5  -8   7      597.30      603.22     45.13 o 
  -4  -8   7       82.33      113.14     22.39 o 
  -3  -8   7     1426.70     1486.44     72.23 o 
  -2  -8   7     1527.68     1530.13     70.51 o 
  -1  -8   7       12.85        6.91      9.04 o 
   0  -8   7      533.81      540.16     37.37 o 
   1  -8   7      542.48      435.32     33.32 o 
   2  -8   7       23.50       14.05     10.06 o 
   3  -8   7      676.37      704.23     43.93 o 
   4  -8   7     1015.66      938.74     49.80 o 
  -6  -7   7      297.85      282.02     32.23 o 
  -5  -7   7     1438.41     1494.44     72.28 o 
  -4  -7   7      524.17      474.16     36.81 o 
  -3  -7   7      995.62     1061.31     56.37 o 
  -2  -7   7     2340.24     2150.15     86.08 o 
  -1  -7   7      343.23      325.87     28.13 o 
   0  -7   7      522.52      513.83     35.17 o 
   1  -7   7     1718.24     1655.72     71.17 o 
   2  -7   7      271.24      289.16     27.13 o 
   3  -7   7       46.31       31.21     12.04 o 
   4  -7   7     2552.45     2259.14     88.44 o 
   5  -7   7      421.18      389.45     31.75 o 
  -6  -6   7       79.83       81.02     19.52 o 
  -5  -6   7     1271.85     1146.38     59.13 o 
  -4  -6   7      982.86      919.77     51.09 o 
  -3  -6   7       35.09       26.07     12.04 o 
  -2  -6   7     2435.36     2400.45     91.52 o 
  -1  -6   7     1960.90     1961.19     72.27 o 
   0  -6   7      315.46      316.38     26.79 o 
   1  -6   7     1097.06     1051.03     52.94 o 
   2  -6   7     1584.85     1487.82     66.72 o 
   3  -6   7        9.38       12.37      8.86 o 
   4  -6   7     1493.95     1455.45     66.25 o 
   5  -6   7     1056.65     1014.24     55.08 o 
  -7  -5   7     1629.68     1596.31     75.11 o 
  -6  -5   7      204.31      197.00     25.00 o 
  -5  -5   7      987.21      936.14     50.84 o 
  -4  -5   7     1252.21     1360.90     63.10 o 
  -3  -5   7      121.61       96.80     16.93 o 
  -2  -5   7      240.27      225.53     21.01 o 
  -1  -5   7     2231.68     2165.52     56.76 o 
   0  -5   7      550.08      524.61     54.65 o 
   1  -5   7     1473.52     1415.50     63.23 o 
   2  -5   7     2924.67     2857.87    103.10 o 
   3  -5   7      721.93      686.69     41.73 o 
   4  -5   7      200.62      163.30     21.60 o 
   5  -5   7     1074.86      962.97     53.96 o 
  -7  -4   7      821.85      847.25     49.63 o 
  -6  -4   7      687.67      652.20     40.89 o 
  -5  -4   7      216.46      183.31     22.26 o 
  -4  -4   7     3026.82     2918.31     71.06 o 
  -3  -4   7     2507.76     2542.28     63.73 o 
  -2  -4   7       55.11       63.53     11.79 o 
  -1  -4   7     1835.83     1879.99     50.95 o 
   0  -4   7     1952.78     2019.52     57.49 o 
   1  -4   7        1.02        1.49      4.35 o 
   2  -4   7     2856.76     2761.39    100.68 o 
   3  -4   7     2052.55     1825.47     76.94 o 
   4  -4   7        0.32        2.95      7.66 o 
   5  -4   7      768.93      750.60     48.32 o 
  -7  -3   7      551.50      517.21     36.67 o 
  -6  -3   7      988.31     1040.09     36.66 o 
  -5  -3   7       89.15       85.56     10.98 o 
  -4  -3   7     1703.70     1715.16     48.24 o 
  -3  -3   7     2027.90     2012.70     53.38 o 
  -2  -3   7      843.62      811.49     28.71 o 
  -1  -3   7      628.09      596.09     37.05 o 
   0  -3   7     3469.08     3563.17    163.89 o 
   1  -3   7     2005.66     1977.50     54.50 o 
   2  -3   7      309.93      330.86     27.94 o 
   3  -3   7     2858.87     2703.03    102.08 o 
   4  -3   7     1057.18     1011.34     55.57 o 
   5  -3   7      249.08      216.17     27.20 o 
  -7  -2   7      108.83      115.38     20.56 o 
  -6  -2   7     1655.16     1801.92     52.84 o 
  -5  -2   7      814.35      852.61     51.47 o 
  -4  -2   7      119.21      168.38     28.24 o 
  -3  -2   7     1472.49     1497.04     43.55 o 
  -2  -2   7     1000.36      972.35     32.39 o 
  -1  -2   7      485.59      507.11     27.60 o 
   0  -2   7     1995.29     1893.79     62.93 o 
   1  -2   7     3742.80     3517.62     84.18 o 
   2  -2   7        2.84       17.55     11.78 o 
   3  -2   7      841.66      939.97     52.01 o 
   4  -2   7     2029.89     1865.66     83.20 o 
   5  -2   7      443.86      397.99     36.13 o 
  -8  -1   7      823.98      835.85     52.52 o 
  -7  -1   7        1.09       -1.54      9.57 o 
  -6  -1   7      854.21      895.52     50.52 o 
  -5  -1   7     2195.57     2234.09     88.89 o 
  -4  -1   7      277.98      284.41     16.83 o 
  -3  -1   7      330.67      343.18     34.92 o 
  -2  -1   7     6530.07     6477.38    146.82 o 
  -1  -1   7      198.10      196.97     13.55 o 
   0  -1   7     1862.47     1790.67     50.10 o 
   1  -1   7     2286.24     2117.37     57.23 o 
   2  -1   7      328.93      350.81     20.19 o 
   3  -1   7       66.89       93.95     18.72 o 
   4  -1   7     1203.04     1214.57     64.96 o 
  -8   0   7      798.20      676.65     48.07 o 
  -7   0   7      297.89      220.12     27.92 o 
  -6   0   7        7.54       20.20     11.54 o 
  -5   0   7     1304.58     1323.00     64.03 o 
  -4   0   7     1525.82     1516.35     67.70 o 
  -3   0   7        5.22       10.74      7.87 o 
  -2   0   7     2477.78     2321.81     90.75 o 
  -1   0   7     1952.20     1811.49     49.68 o 
   0   0   7        4.73        1.26      4.48 o 
   1   0   7     3459.32     3384.30     82.48 o 
   2   0   7     1697.05     1738.83     52.40 o 
   3   0   7      305.37      294.25     30.07 o 
   4   0   7     1035.19     1156.08     65.66 o 
  -7   1   7      664.04      729.01     49.54 o 
  -6   1   7       29.87       42.41     15.05 o 
  -5   1   7      970.95      977.73     54.58 o 
  -4   1   7      920.23     1020.95     54.15 o 
  -3   1   7      254.27      247.52     24.54 o 
  -2   1   7     1430.96     1421.23     63.35 o 
  -1   1   7     1782.42     1648.28     69.36 o 
   0   1   7     1717.99     1642.90     48.05 o 
   1   1   7       93.50       77.10     13.13 o 
   2   1   7     1500.99     1527.48     48.91 o 
   3   1   7      796.65      823.52     51.72 o 
  -7   2   7     1019.22     1029.22     62.12 o 
  -6   2   7     1239.51     1138.74     63.69 o 
  -5   2   7       13.44        8.34     10.27 o 
  -4   2   7      963.59      988.43     54.90 o 
  -3   2   7      561.95      594.60     39.91 o 
  -2   2   7      156.82      154.50     20.42 o 
  -1   2   7     1300.60     1317.18     61.38 o 
   0   2   7     1248.30     1305.01     61.35 o 
   1   2   7        4.68       -0.02      8.04 o 
   2   2   7      657.31      724.99     44.49 o 
  -6   3   7      873.49      852.08     55.76 o 
  -5   3   7      292.14      329.23     33.45 o 
  -4   3   7      579.95      618.61     43.54 o 
  -3   3   7     2191.08     2196.29     92.40 o 
  -2   3   7      162.02      158.52     21.92 o 
  -1   3   7      297.37      264.00     25.97 o 
   0   3   7      964.80     1078.11     56.14 o 
   1   3   7      435.89      472.35     35.34 o 
  -3   4   7      868.73     1007.06     57.97 o 
  -2   4   7      754.37      846.97     50.90 o 
  -2  -9   8      350.56      356.02     34.41 o 
  -1  -9   8      822.91      922.34     54.99 o 
   0  -9   8        9.68       15.91     11.69 o 
   1  -9   8      440.24      398.72     34.27 o 
   2  -9   8     1111.56     1183.91     62.21 o 
  -4  -8   8     1004.74     1104.29     62.94 o 
  -3  -8   8      661.85      698.61     47.21 o 
  -2  -8   8       29.63       31.98     13.78 o 
  -1  -8   8     1222.54     1452.30     70.24 o 
   0  -8   8      963.45      979.22     54.37 o 
   1  -8   8      214.10      223.59     26.54 o 
   2  -8   8     1092.80     1117.68     59.27 o 
   3  -8   8      790.53      716.38     43.70 o 
  -5  -7   8      118.66      151.79     25.93 o 
  -4  -7   8      219.57      222.68     27.97 o 
  -3  -7   8      702.72      727.97     46.76 o 
  -2  -7   8       99.67      125.95     21.12 o 
  -1  -7   8     1125.24     1089.42     57.09 o 
   0  -7   8     2033.09     2209.84     89.84 o 
   1  -7   8      503.07      520.90     38.23 o 
   2  -7   8      678.40      737.41     46.33 o 
   3  -7   8     2067.47     1979.60     82.07 o 
   4  -7   8      607.76      571.78     39.96 o 
  -6  -6   8     1365.07     1410.71     71.62 o 
  -4  -6   8      150.60      146.55     22.94 o 
  -3  -6   8      786.20      896.54     51.45 o 
  -2  -6   8     1137.96     1092.87     56.62 o 
  -1  -6   8       55.97       42.92     15.02 o 
   0  -6   8      963.56     1040.74     54.85 o 
   1  -6   8     1738.22     1687.68     74.84 o 
   2  -6   8       48.31       29.21     11.40 o 
   3  -6   8     1084.86     1039.03     54.98 o 
   4  -6   8      658.87      660.01     43.56 o 
  -6  -5   8      695.80      677.35     45.63 o 
  -5  -5   8     1034.75     1068.48     56.98 o 
  -4  -5   8        2.34       10.61      9.95 o 
  -3  -5   8      503.29      516.40     23.81 o 
  -2  -5   8     2462.28     2491.54     65.13 o 
  -1  -5   8      186.22      174.26     14.38 o 
   0  -5   8      610.83      637.78     27.71 o 
   1  -5   8     2716.42     2676.55    102.42 o 
   2  -5   8      507.47      462.74     34.32 o 
   3  -5   8      178.49      197.25     24.50 o 
   4  -5   8      837.11      744.73     47.35 o 
  -7  -4   8      407.00      394.91     35.40 o 
  -6  -4   8       52.61       42.47     15.82 o 
  -5  -4   8     1769.42     1767.61     76.11 o 
  -4  -4   8     1155.35     1198.36     39.64 o 
  -3  -4   8       85.14       83.42     11.05 o 
  -2  -4   8     2980.38     3071.51     76.32 o 
  -1  -4   8     1340.59     1350.11     42.68 o 
   0  -4   8        3.05        2.30      7.58 o 
   1  -4   8     1633.45     1633.72     49.78 o 
   2  -4   8      781.58      806.23     47.30 o 
   3  -4   8      130.28      138.93     21.37 o 
   4  -4   8     1255.02     1222.69     64.48 o 
  -6  -3   8      275.86      280.51     19.39 o 
  -5  -3   8      505.74      486.45     32.68 o 
  -4  -3   8     2141.39     2299.75     61.97 o 
  -3  -3   8     1124.44     1193.63     39.15 o 
  -2  -3   8     2035.22     2006.91     58.90 o 
  -1  -3   8     1609.43     1622.55     48.43 o 
   0  -3   8      927.72      864.17     52.97 o 
   1  -3   8      323.59      335.19     23.17 o 
   2  -3   8     1008.35     1076.18     56.62 o 
   3  -3   8      411.25      400.17     34.27 o 
   4  -3   8      326.85      333.81     33.04 o 
  -7  -2   8      981.24     1007.31     57.05 o 
  -6  -2   8      683.40      698.66     44.22 o 
  -5  -2   8      239.70      220.16     24.32 o 
  -4  -2   8     1083.90     1100.64     39.23 o 
  -3  -2   8     1995.84     2055.01     56.58 o 
  -2  -2   8       27.64       24.33      7.08 o 
  -1  -2   8     2079.26     2022.50     56.50 o 
   0  -2   8     1957.76     1839.62     53.10 o 
   1  -2   8        4.98       10.35      5.92 o 
   2  -2   8      625.84      569.40     32.13 o 
   3  -2   8     1079.36     1287.31     66.47 o 
   4  -2   8       17.43       24.39     13.57 o 
  -7  -1   8      796.63      846.77     53.38 o 
  -6  -1   8     1020.83     1072.46     59.04 o 
  -5  -1   8       46.44       63.60     16.29 o 
  -4  -1   8     1266.05     1215.28     60.17 o 
  -3  -1   8     3262.00     3259.44    116.66 o 
  -2  -1   8      381.96      386.22     28.30 o 
  -1  -1   8       83.49       81.94     13.90 o 
   0  -1   8     2090.53     2038.34     57.12 o 
   1  -1   8      322.50      332.97     20.08 o 
   2  -1   8       90.09       68.27     26.46 o 
   3  -1   8     1253.67     1267.31     66.59 o 
  -7   0   8        0.64       17.75     13.12 o 
  -6   0   8     1487.05     1623.65     78.76 o 
  -5   0   8     1063.85     1093.00     59.63 o 
  -4   0   8       39.62       39.91     13.80 o 
  -3   0   8     1695.51     1749.12     76.36 o 
  -2   0   8      697.95      692.27     41.91 o 
  -1   0   8       14.44       18.77      9.29 o 
   0   0   8      843.51      849.55     32.77 o 
   1   0   8     1403.60     1397.33     45.68 o 
   2   0   8       48.73       45.94     10.23 o 
  -6   1   8      762.00      673.00     48.68 o 
  -5   1   8     2199.26     2141.63     94.01 o 
  -4   1   8      146.93      135.58     21.71 o 
  -3   1   8      548.00      475.00     36.56 o 
  -2   1   8     1124.77     1093.55     56.66 o 
  -1   1   8      690.72      802.01     46.69 o 
   0   1   8       45.90       49.63     14.14 o 
   1   1   8      955.36      963.77     51.79 o 
  -5   2   8     1044.45     1230.82     67.72 o 
  -4   2   8      591.30      608.64     44.67 o 
  -3   2   8        2.30       -5.57      8.21 o 
  -2   2   8     1184.84     1276.04     64.39 o 
  -1   2   8      671.01      704.26     44.88 o 
   0   2   8       10.97       20.81     10.70 o 
  -3  -8   9        8.21       10.90     11.88 o 
  -2  -8   9     1244.03     1392.53     72.10 o 
  -1  -8   9      666.60      667.61     46.31 o 
   0  -8   9       24.47       16.98     11.83 o 
   1  -8   9     1005.73      989.54     57.59 o 
  -4  -7   9      767.32      838.20     54.35 o 
  -3  -7   9       33.19       26.24     13.67 o 
  -2  -7   9     1197.39     1190.48     63.85 o 
  -1  -7   9     1291.66     1290.27     66.11 o 
   0  -7   9      506.67      491.91     39.01 o 
   1  -7   9      557.53      584.02     42.56 o 
   2  -7   9     1429.29     1422.52     68.47 o 
  -5  -6   9      208.88      199.04     28.03 o 
  -4  -6   9      932.33     1013.56     58.39 o 
  -3  -6   9      874.81      904.77     53.74 o 
  -2  -6   9       69.39       52.02     15.96 o 
  -1  -6   9      635.23      664.10     29.77 o 
   0  -6   9      531.21      606.78     42.72 o 
   1  -6   9       87.74       73.62     18.07 o 
   2  -6   9     1089.56     1024.30     55.98 o 
   3  -6   9     1360.26     1253.47     64.89 o 
  -6  -5   9      662.87      645.38     46.23 o 
  -5  -5   9      147.34      177.53     26.58 o 
  -4  -5   9      525.79      591.77     42.47 o 
  -3  -5   9     1708.58     1812.01     54.24 o 
  -2  -5   9        7.53        9.01      6.49 o 
  -1  -5   9      633.28      650.40     29.15 o 
   0  -5   9     1477.23     1479.73     48.47 o 
   1  -5   9        8.68        0.81      8.30 o 
   2  -5   9      387.54      385.75     33.22 o 
   3  -5   9     1289.24     1338.59     68.33 o 
  -6  -4   9      980.05     1080.15     60.31 o 
  -5  -4   9      579.92      639.29     29.59 o 
  -4  -4   9       41.52       25.57     11.82 o 
  -3  -4   9     2017.57     2185.47    186.20 o 
  -2  -4   9      972.84     1002.70     37.29 o 
  -1  -4   9       76.38       85.02     11.92 o 
   0  -4   9     1150.54     1120.68     33.34 o 
   1  -4   9      641.52      632.07     41.68 o 
   2  -4   9       31.26       41.75     14.28 o 
   3  -4   9     1368.68     1277.51     67.40 o 
  -6  -3   9      498.33      573.82     40.79 o 
  -5  -3   9     1142.54     1063.70    110.09 o 
  -4  -3   9        6.93        4.98      6.42 o 
  -3  -3   9      283.67      304.47     19.49 o 
  -2  -3   9      706.97      731.98     31.01 o 
  -1  -3   9      323.09      322.66     20.12 o 
   0  -3   9      520.12      525.03     27.08 o 
   1  -3   9     1594.69     1571.08     51.00 o 
   2  -3   9      630.80      664.03     45.10 o 
  -6  -2   9       70.49       48.09     15.87 o 
  -5  -2   9      981.02      991.01     55.94 o 
  -4  -2   9      421.00      495.06     36.58 o 
  -3  -2   9      176.92      185.65     16.10 o 
  -2  -2   9      461.41      463.19     23.83 o 
  -1  -2   9      370.99      384.78     25.21 o 
   0  -2   9       93.34      103.52     12.74 o 
   1  -2   9     1472.02     1470.81     67.22 o 
   2  -2   9      926.77      917.07     37.62 o 
  -6  -1   9      161.58      203.01     27.56 o 
  -5  -1   9      870.24      991.06     57.75 o 
  -4  -1   9     1229.25     1361.06     67.90 o 
  -3  -1   9      287.88      307.33     29.17 o 
  -2  -1   9      497.50      482.28     35.63 o 
  -1  -1   9      849.13      844.33     33.58 o 
   0  -1   9      109.96      109.18     13.17 o 
   1  -1   9      549.64      576.35     28.37 o 
  -5   0   9       34.44       30.32     14.89 o 
  -4   0   9      743.65      779.14     50.59 o 
  -3   0   9      473.13      528.56     39.39 o 
  -2   0   9      159.15      185.22     23.89 o 
  -1   0   9     1085.05     1110.82     59.13 o 
   0   0   9     1275.25     1328.44     65.54 o 
  -3   1   9      941.28     1075.34     60.81 o 
  -2   1   9      222.73      228.16     27.29 o 
  -2  -7  10      910.21      971.47     59.22 o 
  -1  -7  10       17.10       14.85     12.40 o 
   0  -7  10      791.47      844.19     54.49 o 
  -3  -6  10      133.67      127.06     23.55 o 
  -2  -6  10      674.32      786.45     34.30 o 
  -1  -6  10      722.74      774.30     34.41 o 
   0  -6  10       59.00       49.82     17.04 o 
   1  -6  10     1089.00     1124.57     61.47 o 
  -4  -5  10      251.02      310.67     33.43 o 
  -3  -5  10        0.86        2.93      7.12 o 
  -2  -5  10     1247.73     1401.80     47.99 o 
  -1  -5  10     1676.79     1850.69     81.68 o 
   0  -5  10      277.91      304.89     17.72 o 
   1  -5  10      372.50      352.34     33.29 o 
  -4  -4  10      987.37     1133.78     92.71 o 
  -3  -4  10      141.80      157.94     16.48 o 
  -2  -4  10      235.05      230.01     18.98 o 
  -1  -4  10     1382.84     1492.99     51.79 o 
   0  -4  10      681.43      734.86     33.09 o 
   1  -4  10       30.40       32.83      9.28 o 
  -4  -3  10      674.57      714.64     46.14 o 
  -3  -3  10     1130.61     1274.20     45.38 o 
  -2  -3  10       62.51       64.82     16.13 o 
  -1  -3  10      339.42      365.23     31.15 o 
   0  -3  10     1529.33     1538.31     51.57 o 
  -4  -2  10      174.75      167.51     24.45 o 
  -3  -2  10     1347.17     1412.55     69.92 o 
  -2  -2  10      720.29      798.02     49.75 o 
  -1  -2  10       11.60       20.15      8.42 o 
                                                 
